# Supplementary material for: 3-(2-Amino­ethyl)-2-(4-fluoroanilino)­quinazolin-4(3H)-one
Source: Acta Crystallogr Sect E Struct Rep Online. 2008 Oct 31;64(Pt 11):o2240. doi: 10.1107/S1600536808035058 (PMC2959735; doi:10.1107/S1600536808035058)
Supplement: Supplementary file 2 [file e-64-o2240-Isup2.hkl]

# 
# h,k,l, Fc-squared, Fo-squared, sigma(Fo-squared) and status flag 
# 
data_I
_shelx_title ' 80319YXH2_0m in P-1' 
_shelx_refln_list_code          4 
_shelx_F_calc_maximum      121.98 
_exptl_crystal_F_000       312.00 
_reflns_d_resolution_high  0.8109 
 
loop_ 
 _symmetry_equiv_pos_as_xyz 
 'x, y, z' 
 '-x, -y, -z' 
 
_cell_length_a     8.2836 
_cell_length_b     9.3103 
_cell_length_c     9.4952 
_cell_angle_alpha  89.360 
_cell_angle_beta   80.537 
_cell_angle_gamma  77.163 
 
_shelx_F_squared_multiplier     1.000 
 
loop_ 
 _refln_index_h 
 _refln_index_k 
 _refln_index_l 
 _refln_F_squared_calc 
 _refln_F_squared_meas 
 _refln_F_squared_sigma 
 _refln_observed_status 
   2   0   0      744.46      770.71     11.32 o 
   3   0   0      976.77      963.69     14.13 o 
   4   0   0      301.24      301.91      4.67 o 
   5   0   0        0.14        0.03      0.12 o 
   6   0   0      140.74      142.12      1.94 o 
   7   0   0        6.45        5.08      0.52 o 
   8   0   0        6.20        5.38      0.60 o 
   9   0   0       52.13       56.79      1.90 o 
  -9   1   0        0.15        0.09      0.29 o 
  -8   1   0       25.48       28.19      1.19 o 
  -7   1   0        1.40        1.01      0.29 o 
  -6   1   0        1.48        1.63      0.32 o 
  -5   1   0       33.36       39.75      0.70 o 
  -4   1   0      569.75      663.78      7.58 o 
  -3   1   0      569.30      614.82      6.60 o 
  -2   1   0     1607.70     1612.28     17.02 o 
  -1   1   0      256.66      281.17      4.37 o 
   1   1   0      488.35      385.74     10.00 o 
   2   1   0      246.73      250.03      3.85 o 
   3   1   0      236.48      232.97      3.67 o 
   4   1   0        0.24        0.31      0.12 o 
   5   1   0       79.80       75.90      1.55 o 
   6   1   0      345.65      335.35      5.38 o 
   7   1   0      173.29      161.10      2.96 o 
   8   1   0       57.51       59.54      1.86 o 
   9   1   0        0.19        0.39      0.37 o 
  -9   2   0        2.71        3.33      0.54 o 
  -8   2   0        7.13        7.41      0.61 o 
  -7   2   0        3.07        2.53      0.38 o 
  -6   2   0        4.67        3.83      0.40 o 
  -5   2   0       76.93       79.66      1.82 o 
  -4   2   0      654.11      740.70      7.94 o 
  -3   2   0      469.23      541.16      5.98 o 
  -2   2   0      154.71      159.59      2.66 o 
  -1   2   0     4067.99     3817.07     57.93 o 
   0   2   0        0.16        0.01      0.03 o 
   1   2   0       21.27       18.79      0.57 o 
   2   2   0      432.58      358.32     15.78 o 
   3   2   0        0.11        0.88      0.12 o 
   4   2   0       69.91       65.50      0.92 o 
   5   2   0        3.74        5.26      0.34 o 
   6   2   0       28.82       32.74      0.97 o 
   7   2   0      191.28      178.89      3.28 o 
   8   2   0      198.84      198.37      3.67 o 
  10   2   0        6.80        8.10      0.88 o 
  -8   3   0        3.88        4.71      0.53 o 
  -7   3   0       10.26        8.88      0.61 o 
  -6   3   0       70.45       75.99      1.84 o 
  -5   3   0       25.32       25.34      0.86 o 
  -4   3   0       26.51       28.51      0.84 o 
  -3   3   0      768.85      779.59     12.06 o 
  -2   3   0       31.71       27.99      0.67 o 
  -1   3   0       46.28       50.77      0.71 o 
   0   3   0        5.28        6.43      0.17 o 
   1   3   0      845.52      809.52      8.60 o 
   3   3   0      177.85      177.16      4.11 o 
   4   3   0       12.22       20.66      0.70 o 
   5   3   0       28.80       24.43      0.80 o 
   6   3   0      168.49      170.84      3.16 o 
   7   3   0       57.50       55.69      1.49 o 
   8   3   0        7.25        7.06      0.51 o 
   9   3   0        4.16        3.32      0.42 o 
  -8   4   0        1.56        2.73      0.45 o 
  -7   4   0        3.43        3.77      0.45 o 
  -6   4   0        0.05        0.16      0.20 o 
  -5   4   0       31.27       26.60      0.88 o 
  -4   4   0       39.41       38.68      1.01 o 
  -3   4   0       10.16        9.26      0.41 o 
  -2   4   0      947.70      940.03      9.95 o 
  -1   4   0        6.01        5.03      0.18 o 
   0   4   0       85.62       85.54      1.08 o 
   1   4   0      219.63      230.75      2.08 o 
   2   4   0       14.70       13.66      0.76 o 
   3   4   0       29.55       28.13      0.65 o 
   4   4   0       39.03       44.25      0.82 o 
   5   4   0      111.18      101.01      2.10 o 
   6   4   0       20.03       17.42      0.74 o 
   7   4   0      147.92      140.29      2.86 o 
   8   4   0        2.67        3.25      0.40 o 
   9   4   0        4.49        4.02      0.46 o 
  -7   5   0       44.53       46.48      1.46 o 
  -6   5   0        0.42        0.53      0.27 o 
  -5   5   0        0.09        0.20      0.19 o 
  -4   5   0      142.00      140.53      2.64 o 
  -3   5   0        0.85        1.45      0.20 o 
  -2   5   0        2.24        2.29      0.22 o 
  -1   5   0       50.19       58.20      0.82 o 
   0   5   0       49.56       54.06      1.15 o 
   1   5   0      136.27      134.29      1.29 o 
   2   5   0      268.12      282.70      4.05 o 
   3   5   0      330.19      336.43      3.96 o 
   4   5   0       45.83       54.14      1.01 o 
   5   5   0       73.39       68.24      1.66 o 
   6   5   0      192.23      189.76      3.60 o 
   7   5   0       24.18       22.78      0.93 o 
   8   5   0       51.40       49.00      1.52 o 
   9   5   0        0.09        0.19      0.22 o 
  -7   6   0        0.07        0.00      0.27 o 
  -6   6   0        9.18        9.29      0.60 o 
  -5   6   0       14.68       17.78      0.74 o 
  -4   6   0       15.89       16.02      0.66 o 
  -3   6   0       39.03       33.21      0.93 o 
  -2   6   0        9.06        9.54      0.44 o 
  -1   6   0        3.91        4.98      0.34 o 
   0   6   0      161.66      163.24      2.41 o 
   1   6   0       35.38       42.24      0.75 o 
   2   6   0       22.03       23.80      1.00 o 
   3   6   0       51.16       50.00      0.93 o 
   4   6   0      129.50      124.60      1.85 o 
   5   6   0       15.24       13.11      0.51 o 
   6   6   0       95.15       85.09      2.06 o 
   7   6   0       17.84       13.85      0.77 o 
   8   6   0       17.96       18.50      0.92 o 
   9   6   0        6.76        7.42      0.65 o 
  -6   7   0        2.69        3.19      0.41 o 
  -5   7   0       10.91       10.08      0.60 o 
  -4   7   0       25.71       23.96      0.84 o 
  -3   7   0      255.75      252.68      4.41 o 
  -2   7   0       52.17       52.46      1.27 o 
  -1   7   0        6.85        6.96      0.41 o 
   0   7   0       10.23       11.45      0.49 o 
   1   7   0      228.53      234.71      2.86 o 
   2   7   0        0.14        0.41      0.52 o 
   3   7   0        9.74       10.33      0.41 o 
   4   7   0       36.20       38.25      0.72 o 
   5   7   0        1.70        1.51      0.24 o 
   6   7   0       19.00       16.02      0.84 o 
   7   7   0       57.06       49.35      1.56 o 
   8   7   0       13.83       12.74      0.80 o 
   9   7   0        7.01        6.29      0.64 o 
  -5   8   0        2.92        3.13      0.39 o 
  -4   8   0        2.12        2.85      0.35 o 
  -3   8   0       82.93       83.01      1.89 o 
  -2   8   0       47.57       45.34      1.23 o 
  -1   8   0       29.91       29.43      0.94 o 
   0   8   0        9.84        8.85      0.49 o 
   1   8   0       20.97       21.58      0.56 o 
   2   8   0       20.77       18.49      0.55 o 
   3   8   0       74.63       79.13      1.37 o 
   4   8   0      260.49      272.71      2.89 o 
   5   8   0        3.81        3.56      0.34 o 
   6   8   0       31.15       30.33      0.91 o 
   7   8   0        0.98        0.51      0.29 o 
   8   8   0        4.50        2.88      0.46 o 
  -4   9   0        0.10        0.16      0.21 o 
  -3   9   0        0.71        0.98      0.27 o 
  -2   9   0        0.50        0.59      0.27 o 
  -1   9   0        0.01        0.00      0.20 o 
   0   9   0       16.70       16.22      0.73 o 
   1   9   0        0.09        0.35      0.22 o 
   2   9   0        1.58        2.39      0.20 o 
   3   9   0       66.60       67.54      1.29 o 
   4   9   0      113.46      118.67      1.95 o 
   5   9   0       17.79       18.48      0.69 o 
   6   9   0        8.17        9.18      0.54 o 
   7   9   0        1.60        1.32      0.39 o 
  -2  10   0       10.14       10.25      0.62 o 
  -1  10   0        1.57        1.96      0.35 o 
   0  10   0       17.77       17.28      0.81 o 
   1  10   0       10.75       10.53      0.65 o 
   2  10   0        7.11        7.01      0.61 o 
   3  10   0        3.11        3.48      0.32 o 
   4  10   0        7.07        8.22      0.49 o 
   5  10   0        2.75        2.80      0.64 o 
   6  10   0        4.10        4.86      0.44 o 
   0  11   0        0.21        0.31      0.28 o 
   1  11   0        3.04        3.77      0.48 o 
   2  11   0        2.61        3.98      0.53 o 
   3  11   0        7.95        8.54      0.72 o 
   4  11   0        0.35        0.32      0.23 o 
  -4 -11   1        0.26        0.21      0.39 o 
  -3 -11   1        1.52        1.57      0.45 o 
  -2 -11   1       12.81       15.15      0.91 o 
  -1 -11   1        2.93        3.16      0.47 o 
   0 -11   1        4.22        4.09      0.48 o 
  -6 -10   1        6.36        5.91      0.49 o 
  -5 -10   1        2.58        2.94      0.35 o 
  -4 -10   1        1.41        0.78      0.29 o 
  -3 -10   1        0.23        0.63      0.22 o 
  -2 -10   1        0.00        0.00      0.22 o 
  -1 -10   1        3.19        2.97      0.40 o 
   0 -10   1       13.44       14.62      0.75 o 
   1 -10   1        6.19        5.34      0.48 o 
   2 -10   1        0.66        0.47      0.27 o 
  -7  -9   1        0.00        0.00      0.27 o 
  -6  -9   1        0.81        0.91      0.27 o 
  -5  -9   1        0.11        0.00      0.20 o 
  -4  -9   1      192.80      203.31      2.90 o 
  -3  -9   1       80.10       85.24      1.50 o 
  -2  -9   1       13.09       14.78      0.52 o 
  -1  -9   1        1.45        1.87      0.31 o 
   0  -9   1       29.68       28.09      0.99 o 
   1  -9   1       40.49       43.28      1.27 o 
   2  -9   1        0.88        1.12      0.28 o 
   3  -9   1        0.00        0.05      0.20 o 
   4  -9   1        0.91        0.64      0.26 o 
  -8  -8   1        0.60        0.93      0.34 o 
  -7  -8   1       20.04       23.25      1.10 o 
  -6  -8   1        0.02        0.12      0.24 o 
  -5  -8   1       38.87       40.71      1.03 o 
  -4  -8   1       45.41       45.35      1.04 o 
  -3  -8   1      188.48      190.85      3.20 o 
  -2  -8   1        4.25        3.87      0.27 o 
  -1  -8   1        0.43        0.26      0.14 o 
   0  -8   1       43.86       41.87      1.17 o 
   1  -8   1        1.61        1.46      0.25 o 
   2  -8   1        6.82        6.30      0.45 o 
   3  -8   1        1.09        1.56      0.28 o 
   4  -8   1       16.62       16.67      0.72 o 
   5  -8   1        6.43        7.34      0.52 o 
  -8  -7   1        0.82        0.19      0.26 o 
  -7  -7   1       45.31       40.22      1.41 o 
  -6  -7   1        0.05        0.12      0.22 o 
  -5  -7   1       10.36        9.98      0.47 o 
  -4  -7   1        1.00        0.99      0.20 o 
  -3  -7   1        0.51        0.52      0.16 o 
  -2  -7   1       48.46       49.97      0.93 o 
  -1  -7   1      245.67      235.85      2.88 o 
   0  -7   1       11.06       13.17      0.57 o 
   1  -7   1        2.96        3.03      0.29 o 
   2  -7   1        2.21        1.70      0.25 o 
   3  -7   1        0.91        1.08      0.25 o 
   4  -7   1       10.97       11.09      0.57 o 
   5  -7   1        1.75        1.53      0.28 o 
   6  -7   1        0.01        0.51      0.26 o 
  -9  -6   1        1.81        2.09      0.40 o 
  -8  -6   1        2.96        3.55      0.46 o 
  -7  -6   1       12.19       11.82      0.71 o 
  -6  -6   1        0.00        0.14      0.19 o 
  -5  -6   1       65.75       64.15      1.66 o 
  -4  -6   1       76.21       73.85      1.39 o 
  -3  -6   1        4.81        6.10      0.30 o 
  -2  -6   1       79.44       75.41      1.18 o 
  -1  -6   1      129.09      129.68      3.33 o 
   0  -6   1       53.77       58.97      0.69 o 
   1  -6   1       14.94       15.90      0.57 o 
   2  -6   1       31.14       30.16      0.84 o 
   3  -6   1       45.40       42.44      1.08 o 
   4  -6   1        8.20        7.68      0.48 o 
   5  -6   1       12.21       11.04      0.58 o 
   6  -6   1        3.50        3.36      0.40 o 
   7  -6   1        1.94        2.66      0.41 o 
  -9  -5   1        1.76        1.47      0.37 o 
  -8  -5   1        4.34        3.37      0.41 o 
  -7  -5   1       13.07       12.99      0.72 o 
  -6  -5   1        0.51        0.33      0.19 o 
  -5  -5   1       63.19       61.86      1.57 o 
  -4  -5   1        0.47        0.44      0.16 o 
  -3  -5   1        1.37        2.60      0.21 o 
  -2  -5   1      222.35      252.71      3.02 o 
  -1  -5   1        7.31        8.12      0.18 o 
   0  -5   1       78.16       83.23      0.87 o 
   1  -5   1       23.54       25.03      0.44 o 
   2  -5   1      172.46      170.30      2.95 o 
   3  -5   1       74.49       69.93      1.46 o 
   4  -5   1       70.23       65.93      1.46 o 
   5  -5   1       18.97       19.29      0.73 o 
   6  -5   1        2.21        2.33      0.33 o 
   7  -5   1       17.58       16.33      0.78 o 
  -9  -4   1        0.52        0.44      0.28 o 
  -8  -4   1        0.07        0.09      0.20 o 
  -7  -4   1        2.71        1.81      0.31 o 
  -6  -4   1       18.19       17.90      0.77 o 
  -5  -4   1      114.02      116.86      2.37 o 
  -4  -4   1        4.50        4.07      0.32 o 
  -3  -4   1        0.35        0.48      0.11 o 
  -2  -4   1      139.78      145.64      2.13 o 
  -1  -4   1        2.49        1.42      0.07 o 
   0  -4   1     1047.82     1070.00      9.07 o 
   1  -4   1       26.75       33.12      0.50 o 
   2  -4   1       12.21       10.87      0.40 o 
   3  -4   1       40.78       36.57      0.88 o 
   4  -4   1        0.00        0.00      0.11 o 
   5  -4   1       77.49       73.17      1.64 o 
   6  -4   1       38.73       37.34      1.13 o 
   7  -4   1        2.19        1.86      0.35 o 
   8  -4   1        1.17        0.75      0.33 o 
  -9  -3   1        0.21        0.59      0.27 o 
  -8  -3   1        2.43        2.51      0.37 o 
  -7  -3   1      134.00      123.11      2.55 o 
  -6  -3   1       22.56       22.39      0.81 o 
  -5  -3   1       24.81       20.66      0.74 o 
  -4  -3   1     1485.08     1618.12     23.83 o 
  -3  -3   1     1618.36     1730.04     25.35 o 
  -2  -3   1       17.33       16.76      0.52 o 
  -1  -3   1        1.78        0.99      0.12 o 
   0  -3   1       70.13       68.41      0.68 o 
   1  -3   1       74.68       66.64      0.82 o 
   2  -3   1        0.92        2.06      0.19 o 
   3  -3   1        7.13        6.09      0.31 o 
   4  -3   1        6.45        6.82      0.37 o 
   5  -3   1        0.15        0.07      0.14 o 
   6  -3   1        6.42        8.28      0.51 o 
   7  -3   1       28.47       22.02      0.90 o 
   8  -3   1       19.14       17.95      0.88 o 
  -8  -2   1       16.44       17.10      0.78 o 
  -7  -2   1      177.15      179.84      3.35 o 
  -6  -2   1      184.93      170.26      3.11 o 
  -5  -2   1      209.86      208.57      2.49 o 
  -4  -2   1       64.79       75.38      1.53 o 
  -3  -2   1      394.44      363.95      5.66 o 
  -2  -2   1      540.73      518.84      7.80 o 
  -1  -2   1        0.46        0.85      0.10 o 
   0  -2   1      618.06      592.09      5.06 o 
   1  -2   1     2909.00     2719.64     41.42 o 
   2  -2   1      139.65      136.22      2.28 o 
   3  -2   1     1509.16     1574.89     23.90 o 
   4  -2   1      209.88      197.29      3.44 o 
   5  -2   1       80.03       95.70      2.02 o 
   6  -2   1       52.27       55.37      1.47 o 
   7  -2   1        7.38        6.08      0.52 o 
   8  -2   1       15.46       14.47      0.81 o 
   9  -2   1        2.26        1.37      0.40 o 
  -9  -1   1        6.16        7.34      0.77 o 
  -8  -1   1      100.80      105.18      2.72 o 
  -7  -1   1      542.88      546.11      8.58 o 
  -6  -1   1      403.87      383.66      6.13 o 
  -5  -1   1       21.30       20.35      0.66 o 
  -4  -1   1       27.59       30.90      0.79 o 
  -3  -1   1        9.56       12.76      0.42 o 
  -2  -1   1      396.05      382.13      5.77 o 
  -1  -1   1     1673.68     1562.06     23.11 o 
   0  -1   1      863.70      878.92      7.52 o 
   1  -1   1      996.95      960.06     14.63 o 
   2  -1   1      820.01      794.97     12.14 o 
   3  -1   1      257.13      261.07      2.89 o 
   4  -1   1      109.18      137.16      1.67 o 
   5  -1   1      137.28      135.70      1.72 o 
   6  -1   1       50.33       55.90      1.50 o 
   7  -1   1        2.95        3.83      0.42 o 
   8  -1   1        2.61        1.81      0.39 o 
   9  -1   1        1.92        2.47      0.46 o 
  -9   0   1       20.76       23.24      1.21 o 
  -8   0   1       19.83       19.62      1.05 o 
  -7   0   1       12.82       11.69      0.77 o 
  -6   0   1      138.59      138.41      1.93 o 
  -5   0   1        0.39        0.22      0.11 o 
  -4   0   1       92.88       90.35      1.65 o 
  -3   0   1       11.21       11.63      0.38 o 
  -2   0   1      556.48      580.43      8.58 o 
  -1   0   1      617.81      574.82      8.46 o 
   0   0   1      110.47       93.72      1.46 o 
   1   0   1       54.44       43.05      0.74 o 
   2   0   1       45.41       49.32      0.91 o 
   3   0   1      672.69      636.80      9.42 o 
   4   0   1       22.57       21.02      0.55 o 
   5   0   1        4.89        5.91      0.25 o 
   6   0   1       15.45       19.40      0.63 o 
   7   0   1        7.01        6.65      0.54 o 
   8   0   1        0.25        0.24      0.25 o 
   9   0   1        5.31        5.29      0.59 o 
  -9   1   1       31.06       35.10      1.45 o 
  -8   1   1        0.02        0.05      0.28 o 
  -7   1   1        1.50        1.26      0.37 o 
  -6   1   1        0.87        0.18      0.25 o 
  -5   1   1        0.77        1.09      0.13 o 
  -4   1   1       21.89       26.17      1.02 o 
  -3   1   1      108.81      116.07      1.52 o 
  -2   1   1      876.00      929.17      9.83 o 
  -1   1   1       26.98       31.37      0.64 o 
   0   1   1      508.90      497.89      6.07 o 
   1   1   1      425.93      396.65      4.28 o 
   2   1   1      240.09      255.28      3.93 o 
   3   1   1       75.74       92.43      1.64 o 
   4   1   1        4.93        3.76      0.25 o 
   5   1   1        0.85        0.00      0.07 o 
   6   1   1        0.30        0.21      0.13 o 
   7   1   1        7.61        8.46      0.47 o 
   8   1   1        3.82        3.49      0.48 o 
   9   1   1        8.57        9.87      0.78 o 
  10   1   1        0.08        0.32      0.39 o 
  -9   2   1        0.01        0.57      0.39 o 
  -8   2   1        0.01        0.00      0.25 o 
  -7   2   1        4.01        4.49      0.49 o 
  -6   2   1       24.95       26.11      1.00 o 
  -5   2   1        1.31        1.58      0.28 o 
  -4   2   1       24.54       25.83      0.48 o 
  -3   2   1       40.79       40.41      0.61 o 
  -2   2   1      121.58      118.31      1.38 o 
  -1   2   1    10233.11    10679.10    116.27 o 
   0   2   1        0.05        0.47      0.07 o 
   1   2   1     3732.11     3554.32     76.05 o 
   2   2   1     1959.78     1814.48     24.45 o 
   3   2   1       23.43       19.79      0.57 o 
   4   2   1       83.91       86.34      1.69 o 
   5   2   1       20.40       16.95      0.61 o 
   6   2   1      139.19      135.43      2.55 o 
   7   2   1      262.23      245.25      4.24 o 
   8   2   1      146.30      141.14      2.80 o 
   9   2   1        0.50        0.28      0.28 o 
  10   2   1        1.30        2.93      0.60 o 
  -8   3   1        4.42        5.07      0.58 o 
  -7   3   1        0.64        0.95      0.32 o 
  -6   3   1       48.99       51.57      1.49 o 
  -5   3   1        0.06        0.11      0.18 o 
  -4   3   1       24.50       23.10      0.77 o 
  -3   3   1     1276.41     1320.87     13.91 o 
  -2   3   1      289.62      270.58      2.98 o 
  -1   3   1     1201.43     1206.23     12.66 o 
   0   3   1        6.83        5.29      0.16 o 
   1   3   1       37.41       34.39      0.73 o 
   2   3   1      270.57      259.10      3.44 o 
   3   3   1      450.63      415.72      4.66 o 
   4   3   1       91.41       83.88      1.18 o 
   5   3   1       31.23       31.05      0.62 o 
   6   3   1       25.73       24.26      0.56 o 
   7   3   1      642.08      613.18      9.65 o 
   8   3   1       33.55       27.39      1.01 o 
   9   3   1       59.71       58.51      1.62 o 
  -8   4   1        8.38        6.26      0.59 o 
  -7   4   1        9.41        9.12      0.62 o 
  -6   4   1       25.00       23.06      0.91 o 
  -5   4   1        0.84        0.59      0.24 o 
  -4   4   1       20.80       20.11      0.71 o 
  -3   4   1       15.20       16.27      1.68 o 
  -2   4   1      604.51      565.48      6.07 o 
  -1   4   1      224.22      220.83      2.49 o 
   0   4   1       30.13       32.52      1.12 o 
   1   4   1        3.80        3.17      0.15 o 
   2   4   1       41.79       38.89      0.93 o 
   3   4   1      259.68      252.78      4.34 o 
   4   4   1      434.55      478.32     11.50 o 
   5   4   1        2.29        3.46      0.34 o 
   6   4   1       34.63       35.46      0.79 o 
   7   4   1      146.45      139.94      2.84 o 
   8   4   1        5.94        6.27      0.49 o 
   9   4   1       10.78       11.93      0.72 o 
  -7   5   1        0.45        0.38      0.28 o 
  -6   5   1       28.46       30.78      1.10 o 
  -5   5   1       14.72       16.30      0.73 o 
  -4   5   1      146.25      135.30      2.60 o 
  -3   5   1        6.67        8.28      0.41 o 
  -2   5   1       84.40       84.05      1.11 o 
  -1   5   1        6.83        5.92      0.21 o 
   0   5   1      611.56      632.00      6.91 o 
   1   5   1       48.50       52.35      0.81 o 
   2   5   1      106.34      102.32      1.40 o 
   3   5   1       79.40       82.22      1.26 o 
   4   5   1      239.54      255.74      5.48 o 
   5   5   1      172.47      191.71      3.55 o 
   6   5   1       51.36       53.60      1.51 o 
   7   5   1        0.67        0.44      0.22 o 
   8   5   1        8.28        7.61      0.57 o 
   9   5   1       14.17       14.27      0.81 o 
  -7   6   1        2.03        1.97      0.39 o 
  -6   6   1        1.78        1.51      0.33 o 
  -5   6   1       15.64       15.80      0.73 o 
  -4   6   1        0.14        0.38      0.22 o 
  -3   6   1       54.38       47.88      1.19 o 
  -2   6   1       41.53       41.33      1.03 o 
   0   6   1      225.15      245.98      2.88 o 
   1   6   1      191.11      206.51      2.50 o 
   2   6   1        9.07        9.56      0.67 o 
   3   6   1        0.79        0.83      0.35 o 
   4   6   1       97.17       96.77      1.53 o 
   5   6   1       96.76       97.29      1.74 o 
   6   6   1      172.91      176.64      3.51 o 
   7   6   1       43.00       41.73      1.36 o 
   8   6   1        0.93        1.68      0.34 o 
   9   6   1        9.92        8.84      0.67 o 
  -6   7   1        0.34        0.44      0.29 o 
  -5   7   1       57.73       53.80      1.49 o 
  -4   7   1       10.41       12.83      0.64 o 
  -3   7   1      177.21      165.31      3.09 o 
  -2   7   1        0.02        0.27      0.18 o 
  -1   7   1        6.00        4.68      0.34 o 
   0   7   1        2.07        2.08      0.24 o 
   1   7   1        0.81        0.79      0.36 o 
   2   7   1        5.27        6.39      0.30 o 
   3   7   1        5.64        6.01      0.31 o 
   4   7   1       99.13      101.64      1.63 o 
   5   7   1       37.04       37.62      1.20 o 
   6   7   1       15.50       16.25      0.85 o 
   7   7   1       53.44       51.16      1.58 o 
   8   7   1        0.04        0.54      0.26 o 
   9   7   1        2.16        2.14      0.40 o 
  -5   8   1        0.23        0.00      0.26 o 
  -4   8   1        5.43        3.94      0.41 o 
  -3   8   1       38.55       39.47      1.16 o 
  -2   8   1        3.62        1.93      0.32 o 
  -1   8   1        0.68        0.58      0.20 o 
   0   8   1        5.26        6.33      0.41 o 
   1   8   1       16.40       17.95      0.67 o 
   2   8   1       30.37       27.14      0.66 o 
   3   8   1       92.92       96.83      1.56 o 
   4   8   1        0.00        0.00      0.13 o 
   5   8   1      125.34      131.69      2.85 o 
   6   8   1        0.00        0.05      0.15 o 
   7   8   1        0.02        0.34      0.27 o 
   8   8   1        0.14        0.00      0.24 o 
  -4   9   1        0.58        1.01      0.32 o 
  -3   9   1        2.02        2.03      0.34 o 
  -2   9   1        0.34        0.00      0.24 o 
  -1   9   1        7.44        7.28      0.51 o 
   0   9   1       30.44       30.68      1.03 o 
   1   9   1        5.31        4.96      0.45 o 
   2   9   1       29.88       31.42      0.76 o 
   3   9   1       87.00       88.11      1.52 o 
   4   9   1        1.10        1.23      0.26 o 
   5   9   1        4.05        5.71      0.72 o 
   6   9   1        0.04        0.00      0.19 o 
   7   9   1        8.83       10.16      0.75 o 
  -2  10   1        1.66        1.74      0.34 o 
  -1  10   1        0.10        0.00      0.20 o 
   0  10   1        3.88        3.76      0.44 o 
   1  10   1        0.00        0.09      0.24 o 
   2  10   1        2.96        2.24      0.37 o 
   3  10   1        0.01        0.00      0.16 o 
   4  10   1        7.64        8.03      0.49 o 
   5  10   1       23.56       26.99      0.70 o 
   6  10   1        0.39        0.45      0.23 o 
   0  11   1        4.31        4.45      0.52 o 
   1  11   1        8.44        8.46      0.64 o 
   2  11   1        8.44        8.34      0.70 o 
   3  11   1        0.11        0.27      0.31 o 
   4  11   1        1.02        0.90      0.25 o 
   5  11   1        3.95        4.17      0.41 o 
  -4 -11   2        1.46        1.81      0.31 o 
  -3 -11   2        2.85        2.45      0.49 o 
  -2 -11   2       14.94       17.82      0.99 o 
  -1 -11   2        2.13        1.98      0.40 o 
   0 -11   2        2.53        1.78      0.38 o 
  -6 -10   2        3.02        3.87      0.74 o 
  -5 -10   2        5.73        8.01      0.51 o 
  -4 -10   2        2.42        1.44      0.27 o 
  -3 -10   2        0.75        0.53      0.22 o 
  -2 -10   2        2.81        3.13      0.46 o 
  -1 -10   2        0.52        0.75      0.27 o 
   0 -10   2        1.16        0.52      0.27 o 
   1 -10   2        0.02        0.65      0.27 o 
   2 -10   2        5.66        6.87      0.54 o 
  -7  -9   2        7.35        7.99      0.72 o 
  -6  -9   2        1.73        1.11      0.35 o 
  -5  -9   2        1.56        1.64      0.30 o 
  -4  -9   2        0.20        0.00      0.18 o 
  -3  -9   2       67.25       72.31      1.37 o 
  -2  -9   2        5.99        5.36      0.47 o 
  -1  -9   2        0.00        0.00      0.18 o 
   0  -9   2        0.01        0.55      0.22 o 
   1  -9   2        3.61        4.05      0.41 o 
   2  -9   2        9.21        9.53      0.55 o 
   3  -9   2        3.23        2.97      0.37 o 
   4  -9   2        0.97        1.50      0.32 o 
  -8  -8   2        5.94        9.66      0.75 o 
  -7  -8   2        0.73        0.68      0.33 o 
  -6  -8   2        0.57        0.08      0.26 o 
  -5  -8   2       26.34       23.73      0.77 o 
  -4  -8   2       10.29       10.31      0.51 o 
  -3  -8   2       13.59       14.62      0.55 o 
  -2  -8   2        3.64        4.75      0.77 o 
  -1  -8   2       18.56       18.26      0.52 o 
   0  -8   2        0.33        1.01      0.24 o 
   1  -8   2        3.67        3.75      0.37 o 
   2  -8   2        0.45        0.66      0.22 o 
   3  -8   2        1.59        1.21      0.26 o 
   4  -8   2        1.52        0.62      0.22 o 
   5  -8   2        0.00        0.00      0.20 o 
  -8  -7   2        0.60        1.52      0.40 o 
  -7  -7   2        0.28        0.49      0.28 o 
  -6  -7   2        0.04        0.19      0.24 o 
  -5  -7   2       61.07       59.38      2.12 o 
  -4  -7   2       19.38       22.96      0.69 o 
  -3  -7   2      479.99      490.58      5.73 o 
  -2  -7   2        5.02        4.99      0.29 o 
  -1  -7   2        0.06        2.10      0.27 o 
   0  -7   2       41.29       42.64      1.13 o 
   1  -7   2       30.49       29.94      0.58 o 
   2  -7   2        1.20        1.25      0.15 o 
   3  -7   2       61.41       60.40      1.44 o 
   4  -7   2       23.09       22.76      0.80 o 
   5  -7   2       19.20       20.19      0.79 o 
   6  -7   2        0.42        0.90      0.28 o 
  -9  -6   2        0.71        0.87      0.35 o 
  -8  -6   2        2.38        4.21      0.52 o 
  -7  -6   2       71.99       59.69      1.73 o 
  -6  -6   2      204.93      183.19      3.60 o 
  -5  -6   2       11.80       11.84      0.67 o 
  -4  -6   2        0.61        1.09      0.19 o 
  -3  -6   2       94.12       96.02      1.50 o 
  -2  -6   2      319.90      308.23      3.68 o 
  -1  -6   2      255.67      263.19      2.45 o 
   0  -6   2        9.20        9.53      0.23 o 
   1  -6   2        0.08        0.06      0.07 o 
   2  -6   2        2.64        2.78      0.26 o 
   3  -6   2      699.64      675.05     10.62 o 
   4  -6   2      242.41      240.17      4.17 o 
   5  -6   2        1.35        1.40      0.27 o 
   6  -6   2        0.00        0.22      0.22 o 
   7  -6   2        0.63        1.20      0.33 o 
  -9  -5   2        0.53        0.29      0.28 o 
  -8  -5   2        2.08        2.04      0.39 o 
  -7  -5   2       55.93       48.45      1.49 o 
  -6  -5   2       70.65       58.19      1.58 o 
  -5  -5   2       20.51       19.86      0.80 o 
  -4  -5   2       35.81       36.84      0.82 o 
  -3  -5   2      111.65      109.77      1.61 o 
  -2  -5   2      145.23      152.34      1.53 o 
  -1  -5   2      121.92      140.07      1.39 o 
   0  -5   2      297.29      328.84      2.95 o 
   1  -5   2       33.32       33.83      0.45 o 
   2  -5   2       25.51       25.92      0.71 o 
   3  -5   2        6.98        6.54      0.35 o 
   4  -5   2       76.11       73.76      1.58 o 
   5  -5   2       43.81       43.86      1.16 o 
   6  -5   2        0.00        0.00      0.16 o 
   7  -5   2        7.88        8.44      0.57 o 
  -9  -4   2       13.05       14.16      0.81 o 
  -8  -4   2        0.47        0.52      0.26 o 
  -7  -4   2        1.13        1.05      0.28 o 
  -6  -4   2       48.62       41.35      1.24 o 
  -5  -4   2      125.72      122.22      2.47 o 
  -4  -4   2       48.29       59.63      1.41 o 
  -3  -4   2      153.69      134.94      1.83 o 
  -2  -4   2     1177.03     1193.89     11.63 o 
  -1  -4   2        7.31        7.57      0.18 o 
   0  -4   2     1217.54     1282.23     10.86 o 
   1  -4   2      356.05      418.46      3.65 o 
   2  -4   2       56.62       65.97      1.30 o 
   3  -4   2        3.70        4.68      0.28 o 
   4  -4   2        6.22        4.64      0.31 o 
   5  -4   2       27.22       23.61      0.77 o 
   6  -4   2        0.48        0.00      0.19 o 
   7  -4   2       17.53       15.17      0.72 o 
   8  -4   2        0.82        0.54      0.29 o 
  -9  -3   2       16.19       16.23      0.84 o 
  -8  -3   2       28.56       29.05      1.07 o 
  -7  -3   2        5.75        6.26      0.48 o 
  -6  -3   2        1.54        1.77      0.28 o 
  -5  -3   2        9.45       10.76      0.54 o 
  -4  -3   2       42.82       38.88      1.04 o 
  -3  -3   2       92.03       98.98      1.90 o 
  -2  -3   2      105.27      123.74      1.60 o 
  -1  -3   2        0.34        0.22      0.04 o 
   0  -3   2      267.67      272.03      2.41 o 
   1  -3   2      162.18      177.93      1.61 o 
   2  -3   2       72.92       67.85      1.27 o 
   3  -3   2        2.25        1.65      0.16 o 
   4  -3   2        6.42        5.74      0.33 o 
   5  -3   2        0.99        0.55      0.15 o 
   6  -3   2       53.95       50.99      1.31 o 
   7  -3   2       61.36       59.66      1.57 o 
   8  -3   2        2.98        4.49      0.47 o 
   9  -3   2        2.29        1.71      0.39 o 
  -8  -2   2        1.78        2.32      0.35 o 
  -7  -2   2       86.28       84.07      1.92 o 
  -6  -2   2       52.39       48.81      1.27 o 
  -5  -2   2        0.66        0.40      0.15 o 
  -4  -2   2       73.90       76.10      1.59 o 
  -3  -2   2      263.19      268.20      4.32 o 
  -2  -2   2       95.47       93.70      1.70 o 
  -1  -2   2      524.85      501.91     11.55 o 
   0  -2   2        0.19        0.78      0.05 o 
   1  -2   2      597.60      568.24      4.85 o 
   2  -2   2      151.56      146.14      2.30 o 
   3  -2   2       15.52       14.20      0.44 o 
   4  -2   2       25.14       23.49      0.38 o 
   5  -2   2        0.79        0.53      0.18 o 
   6  -2   2       26.39       27.10      0.91 o 
   7  -2   2        1.39        1.61      0.31 o 
   8  -2   2        0.01        0.04      0.24 o 
   9  -2   2        1.44        0.94      0.34 o 
  -9  -1   2        0.07        0.12      0.33 o 
  -8  -1   2      101.08      103.80      2.76 o 
  -7  -1   2        0.06        0.00      0.19 o 
  -6  -1   2       16.70       14.85      0.64 o 
  -5  -1   2      432.14      425.65      6.69 o 
  -4  -1   2       58.06       65.96      1.38 o 
  -3  -1   2      182.51      193.86      3.19 o 
  -2  -1   2       80.67       74.75      1.38 o 
  -1  -1   2       33.60       30.14      0.61 o 
   0  -1   2      105.40      103.41      0.96 o 
   1  -1   2      297.05      276.17      2.39 o 
   2  -1   2       12.93        9.85      0.25 o 
   3  -1   2      250.15      284.51      6.17 o 
   4  -1   2      224.24      264.59      5.10 o 
   5  -1   2       66.58       73.45      1.04 o 
   6  -1   2        0.83        0.52      0.18 o 
   7  -1   2        6.34        7.45      0.52 o 
   8  -1   2        0.17        0.00      0.22 o 
   9  -1   2       13.79       15.19      0.86 o 
  -9   0   2        8.22       11.16      0.90 o 
  -8   0   2        0.01        0.00      0.35 o 
  -7   0   2       12.70       12.49      0.49 o 
  -6   0   2      300.40      308.92      3.78 o 
  -5   0   2        5.09        5.79      0.35 o 
  -4   0   2       81.54       82.93      1.59 o 
  -3   0   2        8.07        6.54      0.31 o 
  -2   0   2       28.67       26.74      0.62 o 
  -1   0   2      601.43      558.66     10.64 o 
   0   0   2      265.40      256.91      2.71 o 
   1   0   2      147.70      135.38      1.47 o 
   2   0   2     1162.28     1134.03     12.02 o 
   3   0   2     2829.96     2820.39     67.00 o 
   4   0   2     1185.71     1273.83     13.49 o 
   5   0   2      104.98       98.46      1.35 o 
   6   0   2        0.01        0.08      0.09 o 
   7   0   2       14.01       15.30      0.75 o 
   8   0   2        7.29        7.14      0.59 o 
   9   0   2        0.26        1.04      0.37 o 
  -9   1   2       48.67       52.13      1.85 o 
  -8   1   2       13.62       14.81      0.93 o 
  -7   1   2        2.45        2.90      0.48 o 
  -6   1   2       26.73       28.08      0.67 o 
  -5   1   2        1.74        1.49      0.17 o 
  -4   1   2       61.71       56.94      1.24 o 
  -3   1   2       67.96       64.79      0.94 o 
  -2   1   2       29.93       29.23      0.49 o 
  -1   1   2       78.83       68.61      0.86 o 
   0   1   2    14878.22    16252.87    223.71 o 
   1   1   2     3611.76     3522.65    102.94 o 
   2   1   2        6.71        7.41      0.18 o 
   3   1   2       28.22       35.59      0.80 o 
   4   1   2        0.76        1.18      0.15 o 
   5   1   2        0.11        0.16      0.12 o 
   6   1   2        4.55        4.56      0.33 o 
   7   1   2        1.38        1.34      0.18 o 
   8   1   2        0.61        1.36      0.33 o 
   9   1   2        0.71        0.32      0.32 o 
  10   1   2       25.83       34.91      1.48 o 
  -8   2   2        1.97        1.61      0.45 o 
  -7   2   2        0.04        0.00      0.25 o 
  -6   2   2        0.51        0.21      0.24 o 
  -5   2   2        0.09        0.00      0.09 o 
  -4   2   2       74.19       82.17      1.17 o 
  -3   2   2       40.81       46.07      0.72 o 
  -2   2   2        5.03        4.43      0.16 o 
  -1   2   2     1028.59      996.20     13.42 o 
   0   2   2     4821.53     4744.11     71.09 o 
   1   2   2     3309.99     3251.80     25.79 o 
   2   2   2     1704.29     1642.24     12.05 o 
   3   2   2        2.67        2.97      0.22 o 
   4   2   2       23.85       22.11      0.68 o 
   5   2   2        0.93        0.27      0.13 o 
   6   2   2       49.46       47.42      1.21 o 
   7   2   2      290.67      278.55      4.74 o 
   8   2   2        0.72        0.51      0.22 o 
   9   2   2        7.99        7.79      0.70 o 
  10   2   2        2.05        3.53      0.60 o 
  -8   3   2        1.33        1.43      0.45 o 
  -7   3   2        5.77        6.09      0.58 o 
  -6   3   2        1.16        0.67      0.28 o 
  -5   3   2       23.15       23.63      0.90 o 
  -4   3   2       35.97       39.85      0.67 o 
  -3   3   2      106.47      120.01      1.49 o 
  -2   3   2       51.32       54.47      0.76 o 
  -1   3   2      441.50      416.17      4.49 o 
   0   3   2       33.20       32.26      0.48 o 
   1   3   2       49.63       48.39      0.82 o 
   2   3   2      160.73      160.89      2.59 o 
   3   3   2       61.45       72.28      0.69 o 
   4   3   2       30.36       30.61      0.61 o 
   5   3   2       17.99       16.66      0.46 o 
   6   3   2       44.04       46.50      0.98 o 
   7   3   2      344.23      341.59      4.05 o 
   8   3   2      151.25      147.68      2.96 o 
  -7   4   2        3.05        2.53      0.44 o 
  -6   4   2       14.14       14.65      0.75 o 
  -5   4   2       12.54       12.02      0.61 o 
  -4   4   2        0.31        0.57      0.21 o 
  -3   4   2      321.51      328.83      3.76 o 
  -2   4   2      869.24      845.01     11.47 o 
  -1   4   2       13.54       16.19      0.39 o 
   0   4   2       83.78       88.24      1.13 o 
   1   4   2      175.07      170.07      2.78 o 
   2   4   2       11.48        9.17      0.28 o 
   3   4   2       56.02       59.11      1.10 o 
   4   4   2      327.42      313.71      2.89 o 
   5   4   2        1.28        1.45      0.33 o 
   6   4   2       75.15       77.22      1.25 o 
   7   4   2      162.11      160.32      2.20 o 
   8   4   2       23.92       21.99      0.92 o 
   9   4   2        0.13        0.00      0.19 o 
  -7   5   2        2.91        2.80      0.46 o 
  -6   5   2       14.66       14.42      0.75 o 
  -5   5   2        0.18        0.12      0.20 o 
  -4   5   2      137.05      132.97      2.60 o 
  -3   5   2       54.11       50.99      1.21 o 
  -2   5   2      365.33      359.87      4.01 o 
  -1   5   2        7.28        4.78      0.20 o 
   0   5   2       42.68       39.51      0.68 o 
   1   5   2       59.75       65.21      0.95 o 
   2   5   2        6.99        8.18      0.28 o 
   3   5   2        6.92        7.66      0.30 o 
   4   5   2       45.59       47.58      0.90 o 
   5   5   2        0.58        0.75      0.24 o 
   6   5   2       66.98       68.38      1.76 o 
   7   5   2       13.20       13.68      0.77 o 
   8   5   2       11.18        9.71      0.64 o 
   9   5   2        6.10        6.52      0.58 o 
  -6   6   2        2.63        2.63      0.42 o 
  -5   6   2        0.04        0.00      0.21 o 
  -4   6   2       60.07       58.87      1.46 o 
  -3   6   2      108.22       90.72      1.90 o 
  -2   6   2       19.89       18.29      0.64 o 
  -1   6   2        0.51        3.55      0.28 o 
   0   6   2        1.22        0.79      0.15 o 
   1   6   2        3.73        4.86      0.23 o 
   2   6   2        2.37        1.26      0.14 o 
   3   6   2       63.78       58.84      1.02 o 
   4   6   2        0.94        1.07      0.17 o 
   5   6   2        7.41        6.80      0.37 o 
   6   6   2      241.94      253.90      4.65 o 
   7   6   2        2.10        1.60      0.35 o 
   8   6   2       12.15       11.77      0.72 o 
   9   6   2        2.36        1.98      0.39 o 
  -5   7   2       11.78        9.38      0.61 o 
  -4   7   2        0.58        0.53      0.27 o 
  -3   7   2       16.34       13.48      0.61 o 
  -2   7   2        0.49        0.00      0.18 o 
  -1   7   2        9.09        8.72      0.44 o 
   0   7   2       15.08       12.69      0.44 o 
   1   7   2       58.38       61.95      1.02 o 
   2   7   2        0.52        0.60      0.12 o 
   3   7   2       16.01       15.83      0.49 o 
   4   7   2      106.77      107.11      1.69 o 
   5   7   2       10.80       11.84      0.50 o 
   6   7   2        9.74       10.10      0.70 o 
   7   7   2        6.02        4.98      0.55 o 
   8   7   2        5.93        6.20      0.58 o 
   9   7   2        0.45        0.40      0.26 o 
  -5   8   2       21.20       19.66      0.90 o 
  -4   8   2       41.25       38.42      1.20 o 
  -3   8   2       54.83       54.04      1.43 o 
  -2   8   2       11.90       11.35      0.59 o 
  -1   8   2        3.09        2.83      0.32 o 
   0   8   2        0.75        0.53      0.20 o 
   1   8   2       22.81       24.40      0.60 o 
   2   8   2        1.35        1.52      0.21 o 
   3   8   2        6.51        6.94      0.35 o 
   4   8   2       32.85       38.36      0.91 o 
   5   8   2      100.10      100.20      1.74 o 
   6   8   2        0.14        0.00      0.17 o 
   7   8   2       19.72       19.59      1.03 o 
   8   8   2       51.25       50.77      1.69 o 
  -3   9   2       23.03       25.73      0.97 o 
  -2   9   2       38.66       38.60      1.20 o 
  -1   9   2        0.00        0.00      0.22 o 
   0   9   2        6.91        6.54      0.48 o 
   1   9   2        0.03        0.00      0.16 o 
   2   9   2        0.05        0.27      0.25 o 
   3   9   2        6.38        6.76      0.38 o 
   4   9   2       27.84       27.63      0.80 o 
   5   9   2       18.52       19.31      0.71 o 
   6   9   2        0.98        1.16      0.28 o 
   7   9   2        7.51        6.45      0.66 o 
  -2  10   2        2.73        3.59      0.46 o 
  -1  10   2        0.25        0.07      0.24 o 
   0  10   2        0.29        0.22      0.25 o 
   1  10   2        0.43        0.40      0.25 o 
   2  10   2        0.01        0.26      0.25 o 
   3  10   2       50.04       50.76      1.84 o 
   4  10   2      249.01      257.28      3.51 o 
   5  10   2       31.02       32.28      1.37 o 
   6  10   2        2.58        2.70      0.37 o 
   1  11   2        0.00        0.01      0.26 o 
   2  11   2       24.00       25.57      1.12 o 
   3  11   2        2.89        2.75      0.48 o 
   4  11   2        9.25       10.48      0.56 o 
  -2 -11   3        7.44        6.79      0.70 o 
  -1 -11   3        2.81        3.59      0.51 o 
  -5 -10   3        1.10        1.08      0.28 o 
  -4 -10   3        2.81        2.18      0.39 o 
  -3 -10   3        0.11        0.26      0.19 o 
  -2 -10   3        3.34        3.78      0.51 o 
  -1 -10   3        0.58        0.81      0.32 o 
   0 -10   3        4.81        4.08      0.47 o 
   1 -10   3        6.94        8.20      0.60 o 
   2 -10   3        7.09        6.95      0.55 o 
  -6  -9   3       11.52       15.84      0.93 o 
  -5  -9   3        7.56        7.46      0.49 o 
  -4  -9   3        1.49        0.81      0.23 o 
  -3  -9   3       23.28       23.45      0.72 o 
  -2  -9   3        3.23        3.36      0.29 o 
  -1  -9   3       12.83       11.69      0.72 o 
   0  -9   3      180.20      176.37      3.50 o 
   1  -9   3        1.08        0.74      0.26 o 
   2  -9   3       10.76       13.53      0.68 o 
   3  -9   3        2.15        2.18      0.34 o 
   4  -9   3        0.20        0.07      0.22 o 
  -7  -8   3        1.15        1.39      0.41 o 
  -6  -8   3        0.01        0.38      0.27 o 
  -5  -8   3       39.21       41.69      1.63 o 
  -4  -8   3       88.28       91.13      1.63 o 
  -3  -8   3      145.43      143.83      2.16 o 
  -2  -8   3       27.41       28.53      1.26 o 
  -1  -8   3        2.87        2.57      0.35 o 
   0  -8   3        2.65        1.33      0.26 o 
   1  -8   3       29.95       23.98      0.85 o 
   2  -8   3        0.14        0.44      0.20 o 
   3  -8   3        1.59        1.23      0.26 o 
   4  -8   3        7.33        6.40      0.80 o 
   5  -8   3        3.83        3.00      0.27 o 
  -8  -7   3        0.66        0.45      0.28 o 
  -7  -7   3        0.01        0.22      0.27 o 
  -6  -7   3        2.51        3.26      0.46 o 
  -5  -7   3        3.25        2.03      0.38 o 
  -4  -7   3      424.93      411.55      5.03 o 
  -3  -7   3      455.15      453.92      5.39 o 
  -2  -7   3       48.81       49.12      0.96 o 
  -1  -7   3       40.08       42.40      0.82 o 
   0  -7   3        0.56        0.20      0.14 o 
   1  -7   3       25.46       25.79      0.55 o 
   2  -7   3        0.14        0.09      0.11 o 
   3  -7   3        7.07        5.86      0.29 o 
   4  -7   3       10.94        9.10      0.36 o 
   5  -7   3       11.50       10.82      0.58 o 
   6  -7   3        1.07        1.72      0.33 o 
  -8  -6   3        0.01        0.00      0.24 o 
  -7  -6   3       53.06       52.28      1.63 o 
  -6  -6   3        4.33        5.29      0.52 o 
  -5  -6   3        4.05        5.08      0.48 o 
  -4  -6   3        0.37        0.68      0.19 o 
  -3  -6   3      255.70      259.35      5.65 o 
  -2  -6   3        8.01        7.51      0.24 o 
  -1  -6   3       77.50       77.48      0.91 o 
   0  -6   3       58.21       60.63      0.74 o 
   1  -6   3       41.33       40.19      0.69 o 
   2  -6   3        1.53        1.28      0.15 o 
   3  -6   3       33.64       34.23      0.68 o 
   4  -6   3       10.31       10.45      0.52 o 
   5  -6   3        0.20        0.41      0.21 o 
   6  -6   3        0.29        0.42      0.24 o 
   7  -6   3        0.62        0.81      0.29 o 
  -9  -5   3       16.53       17.37      0.95 o 
  -8  -5   3        5.42        4.43      0.51 o 
  -7  -5   3       47.24       41.92      1.38 o 
  -6  -5   3       94.34       80.22      1.99 o 
  -5  -5   3        3.35        1.33      0.28 o 
  -4  -5   3        4.36        3.33      0.35 o 
  -3  -5   3        5.07        4.33      0.27 o 
  -2  -5   3        4.55        7.15      0.28 o 
  -1  -5   3       21.68       17.89      0.33 o 
   0  -5   3       30.08       35.51      0.49 o 
   1  -5   3        2.10        2.46      0.16 o 
   2  -5   3        9.47       11.02      0.35 o 
   3  -5   3       38.65       38.06      1.20 o 
   4  -5   3       56.74       58.05      1.32 o 
   5  -5   3        8.81        8.35      0.46 o 
   6  -5   3        9.20        8.70      0.51 o 
   7  -5   3       12.24       13.68      0.68 o 
  -9  -4   3        3.54        3.39      0.48 o 
  -8  -4   3        1.34        0.75      0.29 o 
  -7  -4   3      114.35      108.30      2.45 o 
  -6  -4   3       57.31       54.69      1.50 o 
  -5  -4   3        5.80        4.10      0.38 o 
  -4  -4   3      103.18       97.20      2.04 o 
  -3  -4   3      307.10      291.28      3.52 o 
  -2  -4   3       66.07       74.26      0.87 o 
  -1  -4   3       64.20       64.31      0.75 o 
   0  -4   3       23.18       21.10      0.58 o 
   1  -4   3       30.71       35.32      0.45 o 
   2  -4   3      441.09      447.81      4.87 o 
   3  -4   3       14.90       15.41      0.51 o 
   4  -4   3      181.32      186.08      3.22 o 
   5  -4   3        0.93        1.38      0.22 o 
   6  -4   3       30.65       32.18      0.97 o 
   7  -4   3        1.45        0.85      0.27 o 
   8  -4   3        0.44        0.52      0.28 o 
  -9  -3   3        1.30        0.82      0.31 o 
  -8  -3   3        0.34        0.31      0.25 o 
  -7  -3   3        0.57        0.54      0.25 o 
  -6  -3   3       10.80       10.23      0.59 o 
  -5  -3   3       76.04       67.91      1.60 o 
  -4  -3   3      182.18      173.58      3.13 o 
  -3  -3   3       64.02       72.52      1.54 o 
  -2  -3   3      205.43      199.79      2.44 o 
  -1  -3   3      165.97      177.98      1.70 o 
   0  -3   3      292.95      311.07      2.77 o 
   1  -3   3      454.93      447.97      3.89 o 
   2  -3   3      322.59      323.90      2.86 o 
   3  -3   3       37.45       39.32      0.87 o 
   4  -3   3       37.06       34.16      0.84 o 
   5  -3   3        3.31        2.86      0.26 o 
   6  -3   3       17.90       17.39      0.68 o 
   7  -3   3       20.53       18.90      0.77 o 
   8  -3   3        2.27        2.33      0.35 o 
  -9  -2   3        1.33        1.15      0.47 o 
  -8  -2   3       20.80       20.33      0.88 o 
  -7  -2   3        0.14        0.00      0.19 o 
  -6  -2   3        4.31        4.32      0.40 o 
  -5  -2   3        9.68       10.38      0.53 o 
  -4  -2   3        1.37        4.95      0.34 o 
  -3  -2   3     1617.34     1738.45     25.49 o 
  -2  -2   3      122.31      130.19      2.29 o 
  -1  -2   3      548.53      526.38      4.59 o 
   0  -2   3        0.60        0.51      0.05 o 
   1  -2   3       22.29       22.58      0.29 o 
   2  -2   3       46.86       52.83      0.57 o 
   3  -2   3       17.37       15.89      0.29 o 
   4  -2   3       66.89       62.70      1.27 o 
   5  -2   3       17.16       17.28      0.61 o 
   6  -2   3        6.52        7.40      0.44 o 
   7  -2   3       91.26       75.38      1.78 o 
   8  -2   3        5.20        4.21      0.44 o 
   9  -2   3        1.22        1.91      0.38 o 
  -9  -1   3        5.29        6.65      0.78 o 
  -8  -1   3        8.31        8.00      0.78 o 
  -7  -1   3       18.22       19.23      0.81 o 
  -6  -1   3      129.55      125.34      2.48 o 
  -5  -1   3      161.48      165.31      2.99 o 
  -4  -1   3      380.82      393.69      6.22 o 
  -3  -1   3      324.31      338.25      5.34 o 
  -2  -1   3      978.33     1018.15     15.02 o 
  -1  -1   3       53.64       50.84      1.01 o 
   0  -1   3       12.75       10.14      0.18 o 
   1  -1   3      212.84      207.47      1.85 o 
   2  -1   3        5.53        3.65      0.10 o 
   3  -1   3       36.51       40.16      0.68 o 
   4  -1   3      117.31      118.66      1.46 o 
   5  -1   3      109.72      122.46      2.32 o 
   6  -1   3       44.70       40.75      1.12 o 
   7  -1   3       92.18       89.85      2.04 o 
   8  -1   3       28.35       24.42      0.98 o 
   9  -1   3        0.17        0.45      0.32 o 
  -9   0   3        3.03        2.67      0.59 o 
  -8   0   3        0.47        0.66      0.39 o 
  -7   0   3      141.58      144.55      2.28 o 
  -6   0   3      373.47      380.15      4.58 o 
  -5   0   3        0.62        0.95      0.25 o 
  -4   0   3        9.68        9.78      0.45 o 
  -3   0   3       11.42       13.32      0.47 o 
  -2   0   3      173.43      169.52      2.80 o 
  -1   0   3      367.09      363.00      5.51 o 
   0   0   3       36.33       33.84      0.70 o 
   1   0   3       61.48       70.10      1.20 o 
   2   0   3       82.69       88.71      0.86 o 
   3   0   3        1.37        1.87      0.17 o 
   4   0   3      233.50      278.24      3.49 o 
   5   0   3      267.39      278.58      3.23 o 
   6   0   3       12.45       11.73      0.57 o 
   7   0   3        4.79        4.96      0.44 o 
   8   0   3        0.08        0.26      0.24 o 
   9   0   3       20.41       20.59      0.98 o 
  -8   1   3        4.14        5.46      0.66 o 
  -7   1   3        5.66        7.14      0.67 o 
  -6   1   3      597.92      630.35      7.15 o 
  -5   1   3      203.56      217.01      2.76 o 
  -4   1   3        8.83       10.95      0.36 o 
  -3   1   3       72.29       72.94      1.07 o 
  -2   1   3      126.18      128.02      1.60 o 
  -1   1   3       15.76       16.56      0.48 o 
   0   1   3     4325.31     4468.70     37.82 o 
   1   1   3     1612.28     1752.56     24.78 o 
   2   1   3      698.78      664.19     15.38 o 
   3   1   3      167.74      197.27      2.21 o 
   4   1   3      192.80      208.82      3.44 o 
   5   1   3      176.87      184.46      3.15 o 
   6   1   3        5.01        4.90      0.25 o 
   7   1   3        6.10        5.34      0.46 o 
   8   1   3        0.18        0.02      0.22 o 
   9   1   3        1.45        1.78      0.40 o 
  10   1   3       11.15       16.21      0.97 o 
  -8   2   3        4.33        3.48      0.57 o 
  -7   2   3       14.61       16.67      0.93 o 
  -6   2   3       12.83       11.96      0.74 o 
  -5   2   3        0.32        0.28      0.14 o 
  -4   2   3       14.95       17.16      0.44 o 
  -3   2   3       88.56       93.77      1.27 o 
  -2   2   3       27.18       26.32      0.47 o 
  -1   2   3       13.46       15.13      0.31 o 
   0   2   3       83.76       84.27      1.03 o 
   1   2   3     2865.01     2779.08     21.42 o 
   2   2   3      728.52      666.62      8.46 o 
   3   2   3       89.39       90.40      1.68 o 
   4   2   3      594.05      596.73      6.44 o 
   5   2   3      106.94       98.36      1.96 o 
   6   2   3        9.05        8.31      0.47 o 
   7   2   3       73.89       72.35      1.70 o 
   9   2   3        3.89        3.02      0.51 o 
  10   2   3        0.94        1.63      0.47 o 
  -8   3   3        2.89        2.25      0.51 o 
  -7   3   3       10.97       10.50      0.73 o 
  -6   3   3        0.66        0.39      0.31 o 
  -5   3   3        5.51        5.95      0.48 o 
  -4   3   3        0.01        0.18      0.10 o 
  -3   3   3      141.94      145.65      1.81 o 
  -2   3   3       84.28       77.75      1.22 o 
  -1   3   3      689.84      640.30      6.87 o 
   0   3   3        0.56        0.77      0.08 o 
   1   3   3       85.51       82.29      1.04 o 
   2   3   3      395.45      424.87      3.24 o 
   3   3   3       56.47       68.15      0.75 o 
   4   3   3       26.38       24.77      0.50 o 
   5   3   3       20.48       21.46      0.75 o 
   6   3   3       65.81       68.00      1.63 o 
   7   3   3        0.06        0.51      0.26 o 
   8   3   3        1.80        1.81      0.37 o 
  10   3   3        0.39        1.14      0.46 o 
  -7   4   3        1.02        1.18      0.39 o 
  -6   4   3        1.44        0.64      0.32 o 
  -5   4   3        9.46        9.32      0.58 o 
  -4   4   3        1.03        1.32      0.26 o 
  -3   4   3        3.24        3.65      0.20 o 
  -2   4   3      122.44      118.96      1.49 o 
  -1   4   3      115.21      114.94      1.43 o 
   0   4   3        2.11        1.58      0.15 o 
   1   4   3      236.06      203.70      2.73 o 
   2   4   3      109.59       97.94      1.12 o 
   3   4   3       22.61       24.02      0.36 o 
   4   4   3        3.22        4.95      0.24 o 
   5   4   3        5.37        5.64      0.20 o 
   6   4   3        0.02        0.09      0.17 o 
   7   4   3       79.34       81.27      1.38 o 
   8   4   3       80.22       81.53      2.06 o 
   9   4   3        0.53        0.29      0.22 o 
  -7   5   3        6.73        5.64      0.60 o 
  -6   5   3        5.57        4.75      0.51 o 
  -5   5   3        2.17        1.51      0.32 o 
  -4   5   3        4.35        3.95      0.38 o 
  -3   5   3        2.96        3.24      0.31 o 
  -2   5   3       41.55       37.58      0.64 o 
  -1   5   3        0.03        2.01      0.21 o 
   0   5   3       14.41       14.32      0.34 o 
   1   5   3       74.59       73.18      1.04 o 
   2   5   3       73.77       64.17      1.76 o 
   3   5   3       17.39       17.78      0.47 o 
   4   5   3       33.41       40.23      0.84 o 
   5   5   3       36.56       37.26      1.13 o 
   6   5   3        4.08        3.88      0.42 o 
   7   5   3        0.20        0.00      0.22 o 
   8   5   3       26.20       26.42      1.11 o 
   9   5   3        0.38        0.13      0.22 o 
  -6   6   3       14.65       14.81      0.81 o 
  -5   6   3        3.53        3.62      0.42 o 
  -4   6   3       24.70       22.98      0.85 o 
  -3   6   3       36.63       32.52      0.97 o 
  -2   6   3        3.88        3.95      0.33 o 
  -1   6   3        0.19        0.10      0.09 o 
   0   6   3        2.58        2.90      0.25 o 
   1   6   3        6.62        6.61      0.27 o 
   2   6   3        6.82        7.74      0.30 o 
   3   6   3        0.86        0.57      0.12 o 
   4   6   3       98.30      107.57      1.63 o 
   5   6   3       92.84       98.18      1.70 o 
   6   6   3       28.64       26.41      1.04 o 
   7   6   3        4.64        4.07      0.48 o 
   8   6   3        0.34        0.53      0.31 o 
   9   6   3       35.99       38.69      1.02 o 
  -5   7   3        3.06        2.06      0.39 o 
  -4   7   3        1.66        1.15      0.31 o 
  -3   7   3       47.24       46.45      1.25 o 
  -2   7   3        3.91        3.55      0.34 o 
  -1   7   3        1.24        1.07      0.20 o 
   0   7   3      126.67      128.97      1.73 o 
   1   7   3       85.38       82.58      1.25 o 
   2   7   3       17.47       18.89      1.32 o 
   3   7   3        0.32        0.34      0.12 o 
   4   7   3       28.00       28.05      0.72 o 
   5   7   3       13.98       16.29      1.36 o 
   6   7   3       21.98       22.21      0.98 o 
   7   7   3        3.74        5.49      0.55 o 
   8   7   3        5.55        4.84      0.58 o 
   9   7   3        0.39        0.29      0.22 o 
  -4   8   3        5.59        4.27      0.46 o 
  -3   8   3       11.09       11.69      0.64 o 
  -2   8   3        6.85        5.70      0.45 o 
  -1   8   3        8.89        8.28      0.49 o 
   0   8   3       21.76       22.34      0.57 o 
   1   8   3       21.19       20.80      0.55 o 
   2   8   3        7.88        8.02      0.36 o 
   3   8   3        0.85        0.41      0.16 o 
   4   8   3        9.60       10.48      0.71 o 
   5   8   3       61.97       60.11      3.28 o 
   6   8   3        2.00        1.42      0.27 o 
   7   8   3       25.18       25.09      1.13 o 
   8   8   3        0.25        0.91      0.37 o 
  -3   9   3       23.85       22.97      0.92 o 
  -2   9   3       29.62       28.32      0.99 o 
  -1   9   3        1.14        1.13      0.27 o 
   0   9   3        1.72        2.23      0.32 o 
   1   9   3        0.16        0.19      0.14 o 
   2   9   3        0.28        0.39      0.15 o 
   3   9   3       67.49       66.87      1.25 o 
   4   9   3       32.16       35.29      0.91 o 
   5   9   3       15.18       16.92      0.66 o 
   6   9   3        1.23        0.85      0.25 o 
   7   9   3        5.00        5.18      0.59 o 
  -1  10   3        0.20        0.00      0.26 o 
   0  10   3        3.77        3.95      0.44 o 
   1  10   3        0.04        0.39      0.25 o 
   2  10   3        3.37        2.94      0.38 o 
   3  10   3       15.90       16.34      0.60 o 
   4  10   3        2.37        2.24      0.76 o 
   5  10   3        0.00        0.15      0.33 o 
   6  10   3        0.83        1.12      0.29 o 
   2  11   3       22.92       23.72      1.06 o 
   3  11   3        2.37        2.45      0.47 o 
   4  11   3        1.87        1.37      0.34 o 
  -4 -10   4        1.03        0.92      0.26 o 
  -3 -10   4        3.36        4.16      0.59 o 
  -2 -10   4        2.54        1.83      0.41 o 
  -1 -10   4        4.53        2.97      0.45 o 
   0 -10   4        0.08        0.00      0.21 o 
   1 -10   4       33.41       31.40      1.18 o 
  -6  -9   4        8.24        8.10      0.72 o 
  -5  -9   4       13.57       15.83      0.67 o 
  -4  -9   4        5.69        6.63      0.44 o 
  -3  -9   4        2.49        2.57      0.30 o 
  -2  -9   4        5.94        7.27      0.62 o 
  -1  -9   4        0.10        0.00      0.20 o 
   0  -9   4       22.37       28.06      1.07 o 
   1  -9   4        2.56        3.30      0.40 o 
   2  -9   4       11.99       14.32      0.72 o 
   3  -9   4        0.25        0.21      0.21 o 
  -7  -8   4       10.18       10.20      0.77 o 
  -6  -8   4        0.84        1.24      0.37 o 
  -5  -8   4        4.73        6.21      0.58 o 
  -4  -8   4       11.14       11.19      0.58 o 
  -3  -8   4       12.26       12.12      0.51 o 
  -2  -8   4        0.38        1.04      0.70 o 
  -1  -8   4        3.59        2.67      0.38 o 
   0  -8   4       63.05       64.29      1.66 o 
   1  -8   4       22.98       23.35      0.87 o 
   2  -8   4       21.41       20.80      0.80 o 
   3  -8   4        1.77        1.49      0.19 o 
   4  -8   4        0.17        0.28      0.15 o 
   5  -8   4        0.27        0.20      0.16 o 
  -7  -7   4        0.02        0.00      0.19 o 
  -6  -7   4        1.38        1.32      0.35 o 
  -5  -7   4        6.09        3.69      0.46 o 
  -4  -7   4        7.17        6.66      0.42 o 
  -3  -7   4       14.25       15.78      0.57 o 
  -2  -7   4       23.78       24.51      0.66 o 
  -1  -7   4      155.41      152.23      2.17 o 
   0  -7   4       11.13        9.40      0.53 o 
   1  -7   4       38.66       37.92      0.72 o 
   2  -7   4        6.32        6.42      0.29 o 
   3  -7   4        0.03        0.00      0.12 o 
   4  -7   4        0.17        0.00      0.23 o 
   5  -7   4        0.05        0.24      0.15 o 
   6  -7   4        2.75        3.26      0.29 o 
  -8  -6   4        0.63        1.08      0.37 o 
  -7  -6   4        0.01        0.33      0.28 o 
  -6  -6   4       42.68       39.80      1.36 o 
  -5  -6   4       11.36       10.22      0.65 o 
  -4  -6   4       25.34       23.26      0.92 o 
  -3  -6   4      435.76      429.80      5.11 o 
  -2  -6   4        1.21        1.81      0.17 o 
  -1  -6   4      203.76      198.37      1.98 o 
   0  -6   4        2.11        1.76      0.13 o 
   1  -6   4       36.11       33.28      0.69 o 
   2  -6   4        0.56        0.50      0.16 o 
   3  -6   4        3.75        3.61      0.24 o 
   4  -6   4        0.41        0.65      0.15 o 
   5  -6   4       14.86       15.71      0.48 o 
   6  -6   4        1.22        1.59      0.27 o 
   7  -6   4       14.72       20.22      0.84 o 
  -8  -5   4        0.44        0.52      0.29 o 
  -7  -5   4        3.61        2.14      0.40 o 
  -6  -5   4       56.69       48.12      1.47 o 
  -5  -5   4       67.58       61.25      1.63 o 
  -4  -5   4        9.11       10.28      0.58 o 
  -3  -5   4       78.93       72.17      1.25 o 
  -2  -5   4       38.27       40.01      0.61 o 
  -1  -5   4       32.15       34.33      0.53 o 
   0  -5   4       22.43       23.59      0.40 o 
   1  -5   4        0.16        0.08      0.08 o 
   2  -5   4       11.60       10.36      0.32 o 
   3  -5   4      360.98      348.32      3.95 o 
   4  -5   4      335.33      335.76      3.89 o 
   5  -5   4        0.05        0.10      0.13 o 
   6  -5   4        8.74        9.14      0.53 o 
   7  -5   4       17.74       17.64      0.74 o 
  -8  -4   4        8.02        9.06      0.66 o 
  -7  -4   4       72.16       64.93      1.80 o 
  -6  -4   4       74.86       64.04      1.71 o 
  -5  -4   4       15.55       14.47      0.70 o 
  -4  -4   4       39.82       39.52      1.16 o 
  -3  -4   4       39.57       40.92      1.12 o 
  -2  -4   4       26.44       25.98      0.46 o 
  -1  -4   4      153.59      164.20      1.64 o 
   0  -4   4        0.01        1.11      0.09 o 
   1  -4   4       17.81       16.31      0.31 o 
   2  -4   4        1.60        0.71      0.10 o 
   3  -4   4      144.43      144.85      1.81 o 
   4  -4   4      411.01      413.22      4.64 o 
   5  -4   4      102.01      103.38      2.02 o 
   6  -4   4        0.04        0.12      0.18 o 
   7  -4   4        1.50        1.58      0.28 o 
   8  -4   4       12.94       14.36      0.72 o 
  -8  -3   4       10.38        9.98      0.67 o 
  -7  -3   4       12.79       12.35      0.71 o 
  -6  -3   4       46.37       41.13      1.26 o 
  -5  -3   4       27.33       29.89      0.99 o 
  -4  -3   4       23.53       20.12      0.75 o 
  -3  -3   4       39.73       39.42      1.06 o 
  -2  -3   4       83.82       90.51      1.22 o 
  -1  -3   4       40.80       42.85      0.57 o 
   0  -3   4      720.29      743.39      6.41 o 
   1  -3   4      375.67      434.35      3.81 o 
   2  -3   4      175.47      199.57      1.85 o 
   3  -3   4       81.63       86.34      1.16 o 
   4  -3   4       39.24       40.99      0.71 o 
   5  -3   4        2.46        2.13      0.22 o 
   6  -3   4       51.21       52.86      1.28 o 
   7  -3   4        0.20        0.57      0.21 o 
   8  -3   4        0.09        0.51      0.25 o 
  -8  -2   4        1.47        1.70      0.35 o 
  -7  -2   4       10.23       10.42      0.64 o 
  -6  -2   4       51.54       51.85      1.41 o 
  -5  -2   4       70.62       69.29      1.63 o 
  -4  -2   4       71.18       78.76      1.72 o 
  -3  -2   4       76.65       84.95      1.75 o 
  -2  -2   4      297.28      307.82      4.94 o 
  -1  -2   4        2.55        2.21      0.14 o 
   0  -2   4      266.52      292.79      2.64 o 
   1  -2   4     1209.67     1315.46     11.13 o 
   2  -2   4       17.45       20.69      0.59 o 
   3  -2   4       15.15       15.83      0.27 o 
   4  -2   4       44.91       42.35      0.70 o 
   5  -2   4        0.25        2.52      0.25 o 
   6  -2   4       20.17       17.29      0.62 o 
   7  -2   4       14.32       11.78      0.58 o 
   8  -2   4        0.85        0.52      0.26 o 
   9  -2   4        0.12        0.00      0.26 o 
  -8  -1   4       37.54       43.15      1.11 o 
  -7  -1   4       19.47       19.04      0.65 o 
  -6  -1   4       22.51       23.28      0.87 o 
  -5  -1   4        0.54        0.49      0.18 o 
  -4  -1   4       59.16       56.94      1.36 o 
  -3  -1   4      394.63      397.44      6.26 o 
  -2  -1   4        0.27        0.34      0.13 o 
  -1  -1   4       18.14       17.04      0.37 o 
   0  -1   4      432.64      434.50      4.60 o 
   1  -1   4      663.34      651.42      5.59 o 
   2  -1   4      294.98      297.31      3.98 o 
   3  -1   4      273.67      255.32      3.55 o 
   4  -1   4        0.21        0.00      0.06 o 
   5  -1   4      118.10      120.33      2.22 o 
   6  -1   4       15.66       14.48      0.58 o 
   7  -1   4       15.82       14.21      0.65 o 
   8  -1   4        2.06        1.37      0.29 o 
   9  -1   4       10.14        8.53      0.61 o 
  -8   0   4       20.69       21.26      1.17 o 
  -7   0   4       45.03       45.40      1.03 o 
  -6   0   4       76.67       78.35      1.38 o 
  -5   0   4       18.82       18.27      0.55 o 
  -4   0   4      113.03      120.00      2.29 o 
  -3   0   4        0.23        0.00      0.09 o 
  -2   0   4       23.16       21.39      0.62 o 
  -1   0   4        1.84        3.33      0.24 o 
   0   0   4      377.75      379.55      4.04 o 
   1   0   4      143.89      162.38      2.62 o 
   2   0   4       11.04       11.11      0.27 o 
   3   0   4        0.12        0.74      0.07 o 
   4   0   4       98.41      102.74      1.08 o 
   5   0   4      142.44      144.37      1.82 o 
   6   0   4       10.56        8.41      0.46 o 
   7   0   4       33.48       32.73      1.03 o 
   8   0   4        8.03        7.33      0.53 o 
   9   0   4       45.80       50.48      1.52 o 
  -8   1   4        5.99        5.41      0.66 o 
  -7   1   4       10.14       11.24      0.80 o 
  -6   1   4       22.05       22.51      0.66 o 
  -5   1   4       79.14       77.98      1.29 o 
  -4   1   4       13.59       13.79      0.43 o 
  -3   1   4        0.22        0.21      0.10 o 
  -2   1   4        0.00        2.26      0.21 o 
  -1   1   4       12.58       11.54      0.39 o 
   0   1   4        0.38        0.61      0.06 o 
   1   1   4       20.34       21.31      0.39 o 
   2   1   4      129.61      136.78      1.60 o 
   3   1   4      135.56      165.64      2.65 o 
   4   1   4      239.46      258.82      2.91 o 
   5   1   4       57.62       55.65      0.73 o 
   6   1   4       10.13       10.25      0.36 o 
   7   1   4       46.33       48.09      1.34 o 
   8   1   4        3.68        3.61      0.42 o 
  -8   2   4        0.33        0.08      0.40 o 
  -7   2   4        0.03        0.00      0.29 o 
  -6   2   4        9.07        8.12      0.68 o 
  -5   2   4        5.09        4.58      0.30 o 
  -4   2   4       13.75       13.86      0.42 o 
  -3   2   4        1.13        0.95      0.13 o 
  -2   2   4      215.98      212.42      3.35 o 
  -1   2   4      345.50      346.90      3.87 o 
   0   2   4      123.82      118.01      1.41 o 
   1   2   4      485.48      468.74      3.55 o 
   2   2   4        4.07        5.52      0.18 o 
   3   2   4      240.58      234.94      2.84 o 
   4   2   4       25.89       26.50      0.58 o 
   5   2   4       46.55       47.06      0.79 o 
   6   2   4       10.56       11.16      0.54 o 
   7   2   4        7.65        9.01      0.54 o 
   8   2   4       22.43       21.39      0.93 o 
  -7   3   4       10.44       10.88      0.80 o 
  -6   3   4       13.18       13.43      0.81 o 
  -5   3   4        7.11        7.15      0.57 o 
  -4   3   4        4.05        4.26      0.25 o 
  -3   3   4        0.30        0.35      0.14 o 
  -2   3   4        0.00        0.10      0.09 o 
  -1   3   4       20.68       21.32      0.42 o 
   0   3   4      245.86      246.77      2.78 o 
   1   3   4     1884.86     1738.80     20.79 o 
   2   3   4      939.13      957.33      7.10 o 
   3   3   4        2.83        1.12      0.08 o 
   4   3   4       20.65       20.04      0.71 o 
   5   3   4        0.86        0.81      0.24 o 
   6   3   4        5.87        4.94      0.25 o 
   7   3   4      121.32      131.78      2.67 o 
   8   3   4       30.44       29.88      1.08 o 
  -7   4   4        4.12        3.13      0.51 o 
  -6   4   4        0.93        0.75      0.32 o 
  -5   4   4        1.75        1.48      0.32 o 
  -4   4   4        0.21        0.65      0.24 o 
  -3   4   4      134.70      134.58      1.75 o 
  -2   4   4      118.52      113.40      1.48 o 
  -1   4   4        8.98        9.62      0.27 o 
   0   4   4       13.27       13.48      0.42 o 
   1   4   4      460.18      458.77      5.02 o 
   2   4   4      309.83      293.58      2.66 o 
   3   4   4      330.45      322.24      2.57 o 
   4   4   4        2.83        2.03      0.13 o 
   5   4   4        6.79        7.64      0.24 o 
   6   4   4        0.01        0.06      0.14 o 
   7   4   4      437.19      434.87      5.14 o 
   8   4   4      176.09      177.35      2.52 o 
   9   4   4        2.11        2.43      0.42 o 
  -6   5   4        3.10        2.89      0.45 o 
  -5   5   4        0.48        0.45      0.28 o 
  -4   5   4        3.99        3.29      0.35 o 
  -3   5   4       10.21       11.04      0.53 o 
  -2   5   4      197.90      221.05     14.10 o 
  -1   5   4        0.16        0.19      0.10 o 
   0   5   4       45.21       41.46      0.69 o 
   1   5   4      197.88      190.64      2.30 o 
   2   5   4        3.46        4.57      0.23 o 
   3   5   4       53.25       47.36      1.22 o 
   4   5   4      133.65      133.77      2.04 o 
   5   5   4       16.88       16.72      0.75 o 
   6   5   4        0.47        0.60      0.21 o 
   7   5   4       29.97       29.58      0.80 o 
   8   5   4       85.28       88.26      1.57 o 
   9   5   4        5.08        3.66      0.51 o 
  -5   6   4        4.26        4.54      0.47 o 
  -4   6   4        2.88        2.46      0.35 o 
  -3   6   4       14.81       16.42      0.67 o 
  -2   6   4       18.76       18.69      0.67 o 
  -1   6   4        0.59        0.37      0.18 o 
   0   6   4       28.04       27.57      0.74 o 
   1   6   4       35.48       34.11      0.65 o 
   2   6   4       61.40       64.98      1.07 o 
   3   6   4        3.16        3.08      0.32 o 
   4   6   4       88.85       86.36      1.48 o 
   5   6   4       25.55       23.00      0.65 o 
   6   6   4        0.33        0.40      0.26 o 
   7   6   4        3.82        3.97      0.48 o 
   8   6   4        3.92        6.01      0.59 o 
   9   6   4        9.17       11.68      0.82 o 
  -5   7   4        8.33        8.53      0.64 o 
  -4   7   4        0.51        0.54      0.28 o 
  -3   7   4       19.00       16.80      0.71 o 
  -2   7   4        0.25        0.38      0.21 o 
  -1   7   4        0.31        0.67      0.14 o 
   0   7   4       31.21       29.40      0.63 o 
   1   7   4       16.56       15.44      0.45 o 
   2   7   4        2.63        3.58      0.94 o 
   3   7   4        1.99        2.50      0.22 o 
   4   7   4       37.94       42.73      0.92 o 
   5   7   4        0.20        0.00      0.14 o 
   6   7   4        2.24        2.37      0.40 o 
   7   7   4        1.71        2.00      0.39 o 
   8   7   4        0.32        0.39      0.31 o 
  -4   8   4        2.32        2.23      0.39 o 
  -3   8   4       14.55       14.68      0.71 o 
  -2   8   4        4.58        4.30      0.41 o 
  -1   8   4        0.02        0.00      0.16 o 
   0   8   4        5.59        5.16      0.29 o 
   1   8   4        1.43        2.24      0.32 o 
   2   8   4        0.84        0.44      0.20 o 
   3   8   4        0.00        0.00      0.25 o 
   4   8   4       18.86       20.67      0.65 o 
   5   8   4        4.56        4.37      0.45 o 
   6   8   4        0.36        0.18      0.17 o 
   7   8   4        5.61        7.51      0.67 o 
   8   8   4        6.79        8.45      0.75 o 
  -2   9   4        0.00        0.24      0.24 o 
  -1   9   4       19.62       19.21      0.80 o 
   0   9   4        0.03        0.07      0.20 o 
   1   9   4        1.84        1.70      0.22 o 
   2   9   4        0.24        0.55      0.19 o 
   3   9   4        0.03        0.15      0.31 o 
   4   9   4        0.02        0.00      0.16 o 
   5   9   4        5.01        4.25      0.37 o 
   6   9   4        0.11        0.00      0.19 o 
   7   9   4        0.50        0.01      0.22 o 
  -1  10   4        7.85        8.35      0.60 o 
   0  10   4        0.07        0.18      0.24 o 
   1  10   4        0.08        0.38      0.24 o 
   2  10   4        0.89        1.17      0.22 o 
   3  10   4        1.75        1.86      0.73 o 
   4  10   4        1.98        2.62      0.30 o 
   5  10   4        0.00        0.00      0.20 o 
   6  10   4        0.08        0.45      0.29 o 
  -3 -10   5        0.77        1.31      0.45 o 
  -2 -10   5        0.09        0.00      0.27 o 
  -1 -10   5        2.20        2.50      0.46 o 
   0 -10   5        0.04        0.12      0.25 o 
  -5  -9   5        6.33        6.65      0.65 o 
  -4  -9   5        6.70        7.20      0.61 o 
  -3  -9   5        0.01        0.10      0.17 o 
  -2  -9   5        0.44        1.18      0.37 o 
  -1  -9   5        7.57        8.94      0.68 o 
   0  -9   5       29.13       31.24      1.19 o 
   1  -9   5        0.19        0.25      0.24 o 
   2  -9   5       15.46       15.05      0.77 o 
   3  -9   5        0.57        0.67      0.26 o 
  -6  -8   5        0.55        1.34      0.41 o 
  -5  -8   5        4.42        5.08      0.55 o 
  -4  -8   5        0.26        0.48      0.20 o 
  -3  -8   5        2.54        2.52      0.29 o 
  -2  -8   5       14.45       13.68      0.60 o 
  -1  -8   5        0.11        0.00      0.21 o 
   0  -8   5      201.01      186.32      3.68 o 
   1  -8   5       35.89       35.72      1.16 o 
   2  -8   5        0.76        1.51      0.28 o 
   3  -8   5        0.09        0.07      0.19 o 
   4  -8   5        3.95        5.55      0.33 o 
  -7  -7   5        0.71        2.12      0.47 o 
  -6  -7   5        0.50        0.88      0.34 o 
  -5  -7   5        7.13        7.58      0.61 o 
  -4  -7   5        0.64        0.61      0.26 o 
  -3  -7   5       16.51       16.33      0.59 o 
  -2  -7   5        7.26        8.13      0.40 o 
  -1  -7   5       90.09       90.91      1.45 o 
   0  -7   5       37.24       32.21      1.34 o 
   1  -7   5        1.66        0.30      0.25 o 
   2  -7   5        5.57        5.17      0.27 o 
   3  -7   5        0.03        0.28      0.14 o 
   4  -7   5        9.44       10.21      0.40 o 
   5  -7   5        1.22        1.06      0.19 o 
  -7  -6   5        0.01        0.16      0.27 o 
  -6  -6   5        2.05        2.38      0.41 o 
  -5  -6   5       13.90       14.79      0.80 o 
  -4  -6   5      124.02      123.42      2.67 o 
  -3  -6   5      323.42      326.21      4.08 o 
  -2  -6   5       95.65       97.45      1.20 o 
  -1  -6   5      153.65      158.84      1.69 o 
   0  -6   5        8.79        8.39      0.26 o 
   1  -6   5        5.33        4.72      0.25 o 
   2  -6   5        9.96        9.31      0.33 o 
   3  -6   5        0.00        0.09      0.11 o 
   4  -6   5        3.34        3.62      0.25 o 
   5  -6   5        0.08        0.25      0.25 o 
   6  -6   5        0.39        0.12      0.16 o 
  -8  -5   5        5.05        6.61      0.64 o 
  -7  -5   5       15.93       15.19      0.86 o 
  -6  -5   5        4.41        3.82      0.45 o 
  -5  -5   5        0.63        0.31      0.22 o 
  -4  -5   5        7.09        6.88      0.52 o 
  -3  -5   5      642.85      645.69     10.11 o 
  -2  -5   5      841.65      805.06      7.12 o 
  -1  -5   5       17.90       17.80      0.38 o 
   0  -5   5        3.88        2.98      0.15 o 
   1  -5   5        0.63        0.41      0.08 o 
   2  -5   5       10.77       11.12      0.34 o 
   3  -5   5       35.32       35.98      0.69 o 
   4  -5   5       79.79       84.02      1.26 o 
   5  -5   5        5.70        6.72      0.32 o 
   6  -5   5       20.85       21.39      0.58 o 
   7  -5   5       21.25       21.14      0.95 o 
  -8  -4   5        8.19        6.29      0.60 o 
  -7  -4   5        6.65        6.20      0.57 o 
  -6  -4   5       93.24       83.22      2.06 o 
  -5  -4   5       61.50       56.70      1.54 o 
  -4  -4   5      134.56      128.31      2.62 o 
  -3  -4   5        0.77        0.87      0.24 o 
  -2  -4   5      152.08      147.28      1.59 o 
  -1  -4   5       84.62       85.87      1.01 o 
   0  -4   5       41.33       42.91      0.60 o 
   1  -4   5       18.96       20.00      0.35 o 
   2  -4   5        7.10        6.96      0.34 o 
   3  -4   5        4.41        5.55      0.55 o 
   4  -4   5      183.54      184.11      3.41 o 
   5  -4   5       20.39       20.39      0.52 o 
   6  -4   5        0.18        0.46      0.25 o 
   7  -4   5       26.47       25.51      1.03 o 
   8  -4   5        5.24        5.41      0.54 o 
  -8  -3   5        5.22        6.36      0.59 o 
  -7  -3   5       58.19       54.83      1.63 o 
  -6  -3   5       26.67       22.93      0.94 o 
  -5  -3   5        0.24        0.08      0.19 o 
  -4  -3   5       65.69       70.08      1.67 o 
  -3  -3   5        2.44        1.64      0.26 o 
  -2  -3   5        0.80        0.97      0.13 o 
  -1  -3   5       23.01       18.54      0.36 o 
   0  -3   5       22.23       25.13      0.41 o 
   1  -3   5      235.80      250.01      2.31 o 
   2  -3   5      141.09      142.12      1.42 o 
   3  -3   5      106.68      109.21      1.41 o 
   4  -3   5       21.35       21.82      0.48 o 
   5  -3   5       57.85       58.12      1.59 o 
   6  -3   5      155.87      158.45      2.09 o 
   7  -3   5        1.23        0.72      0.26 o 
   8  -3   5        1.56        1.04      0.32 o 
  -8  -2   5        6.25        5.29      0.53 o 
  -7  -2   5        7.77        7.49      0.57 o 
  -6  -2   5        7.57        9.12      0.59 o 
  -5  -2   5        0.13        0.39      0.20 o 
  -4  -2   5        0.00        0.00      0.14 o 
  -3  -2   5       19.36       18.11      0.68 o 
  -2  -2   5       10.53        9.20      0.46 o 
  -1  -2   5       65.47       61.84      0.93 o 
   0  -2   5        0.99        3.55      0.25 o 
   1  -2   5        0.90        2.09      0.20 o 
   2  -2   5       15.46       12.65      0.24 o 
   3  -2   5        1.33        1.09      0.13 o 
   4  -2   5       24.15       25.75      0.50 o 
   5  -2   5        7.15        7.06      0.28 o 
   6  -2   5        0.15        0.44      0.14 o 
   7  -2   5        0.64        0.29      0.25 o 
  -8  -1   5       12.29       12.76      0.60 o 
  -7  -1   5        0.00        0.00      0.58 o 
  -6  -1   5        9.91        9.04      0.58 o 
  -5  -1   5       21.36       22.77      0.85 o 
  -4  -1   5        5.67        6.08      0.42 o 
  -3  -1   5      126.20      126.47      2.41 o 
  -2  -1   5       14.76       15.79      0.58 o 
  -1  -1   5      116.56      116.20      1.49 o 
   0  -1   5        0.42        0.40      0.09 o 
   1  -1   5       10.52       12.96      0.26 o 
   2  -1   5       37.15       42.79      0.50 o 
   3  -1   5       22.48       25.56      0.37 o 
   4  -1   5       11.76       11.72      0.25 o 
   5  -1   5       25.21       22.97      0.49 o 
   6  -1   5        5.24        5.07      0.42 o 
   7  -1   5       53.28       45.27      1.30 o 
  -8   0   5        0.05        0.00      0.40 o 
  -7   0   5        3.64        4.60      0.40 o 
  -6   0   5        0.68        0.89      0.23 o 
  -5   0   5        1.70        1.17      0.21 o 
  -4   0   5        0.59        0.13      0.12 o 
  -3   0   5      264.51      279.18      4.61 o 
  -2   0   5      179.69      178.93      3.08 o 
  -1   0   5       45.61       53.60      1.17 o 
   0   0   5      211.09      212.04      2.42 o 
   1   0   5        0.15        0.37      0.11 o 
   2   0   5        2.16        3.11      0.24 o 
   3   0   5      138.99      132.09      1.62 o 
   4   0   5       79.17       83.97      0.92 o 
   5   0   5        6.04        5.56      0.20 o 
   6   0   5        7.57        7.46      0.46 o 
   7   0   5       68.02       63.37      1.57 o 
   8   0   5       12.16        9.10      0.58 o 
  -7   1   5       29.72       29.76      1.33 o 
  -6   1   5      125.91      137.81      2.08 o 
  -5   1   5        0.56        0.38      0.18 o 
  -4   1   5        1.25        1.34      0.23 o 
  -3   1   5       23.37       24.74      0.58 o 
  -2   1   5      123.63      126.84      1.66 o 
  -1   1   5       12.82       11.58      0.25 o 
   0   1   5      298.23      294.26      2.92 o 
   1   1   5       66.00       80.40      2.77 o 
   2   1   5       32.98       26.51      0.48 o 
   3   1   5       54.85       46.60      0.73 o 
   4   1   5      554.40      554.20      4.87 o 
   5   1   5       42.87       49.28      1.00 o 
   6   1   5       52.53       52.67      0.92 o 
   7   1   5       10.74       10.45      0.55 o 
   8   1   5        0.03        0.54      0.22 o 
   9   1   5        9.57        9.33      0.62 o 
  -7   2   5        1.13        0.98      0.42 o 
  -6   2   5      192.81      218.99      4.41 o 
  -5   2   5      164.52      178.00      2.41 o 
  -4   2   5        0.21        0.38      0.29 o 
  -3   2   5        6.15        5.60      0.27 o 
  -2   2   5       37.99       40.28      0.85 o 
  -1   2   5      268.40      265.78      3.04 o 
   0   2   5      549.82      523.62      5.20 o 
   1   2   5      460.90      480.06      3.67 o 
   2   2   5      148.37      138.87      1.68 o 
   3   2   5        2.51        1.97      0.14 o 
   4   2   5      201.03      206.02      2.41 o 
   5   2   5      155.36      164.79      2.92 o 
   6   2   5       25.30       23.06      1.04 o 
   7   2   5        1.74        2.92      0.23 o 
   8   2   5        9.79       10.33      0.58 o 
   9   2   5       14.28       15.40      0.77 o 
  -7   3   5        6.09        6.39      0.67 o 
  -6   3   5       58.69       67.72      1.93 o 
  -5   3   5       20.77       21.39      0.95 o 
  -4   3   5        1.25        1.14      0.18 o 
  -3   3   5       13.64       14.69      0.51 o 
  -2   3   5        4.80        4.20      0.28 o 
  -1   3   5       25.83       27.85      0.51 o 
   0   3   5      270.98      290.12      3.26 o 
   1   3   5     1566.03     1506.45     11.33 o 
   2   3   5       10.80       11.85      0.38 o 
   3   3   5       40.67       44.80      0.63 o 
   4   3   5       13.24       13.96      0.36 o 
   5   3   5       62.51       67.28      1.02 o 
   6   3   5        7.78        7.64      0.31 o 
   7   3   5       24.13       25.01      0.61 o 
   8   3   5       11.11       10.91      0.44 o 
  -6   4   5        0.00        0.00      0.28 o 
  -5   4   5        1.05        0.77      0.32 o 
  -4   4   5        0.27        0.40      0.24 o 
  -3   4   5        3.17        3.20      0.38 o 
  -2   4   5        0.31        1.56      0.24 o 
  -1   4   5        0.00        0.15      0.08 o 
   0   4   5       16.63       15.32      0.42 o 
   1   4   5      131.30      125.79      1.57 o 
   2   4   5        3.48        4.71      0.20 o 
   3   4   5       22.96       24.03      0.44 o 
   4   4   5       24.66       23.16      0.52 o 
   5   4   5       37.46       35.45      0.59 o 
   6   4   5        5.90        5.10      0.34 o 
   7   4   5        2.90        3.91      0.33 o 
   8   4   5        7.82        8.61      0.47 o 
   9   4   5        0.29        0.35      0.22 o 
  -6   5   5        0.03        0.00      0.25 o 
  -5   5   5        7.75        7.46      0.59 o 
  -4   5   5        6.90        7.14      0.51 o 
  -3   5   5       20.93       21.67      0.53 o 
  -2   5   5       27.45       28.96      0.60 o 
  -1   5   5        2.12        1.90      0.21 o 
   0   5   5        2.83        2.64      0.26 o 
   1   5   5      106.49       96.95      2.74 o 
   2   5   5       20.59       21.33      0.48 o 
   3   5   5        4.95        3.39      0.34 o 
   4   5   5        3.36        2.50      0.34 o 
   5   5   5       38.12       37.19      1.09 o 
   6   5   5        0.12        0.15      0.16 o 
   7   5   5       11.58       11.08      0.60 o 
   8   5   5        1.85        2.65      0.33 o 
   9   5   5        0.15        0.17      0.29 o 
  -5   6   5        0.24        0.00      0.26 o 
  -4   6   5        0.16        0.12      0.24 o 
  -3   6   5        9.84        9.32      0.53 o 
  -2   6   5        1.60        1.31      0.17 o 
  -1   6   5       22.56       19.87      0.57 o 
   0   6   5        0.00        0.11      0.10 o 
   1   6   5        6.40        7.33      0.29 o 
   2   6   5        2.31        1.31      0.16 o 
   3   6   5        0.05        0.00      0.15 o 
   4   6   5       14.48       12.30      0.65 o 
   5   6   5        1.27        1.31      0.31 o 
   6   6   5       19.71       18.96      0.88 o 
   7   6   5        1.95        1.53      0.35 o 
   8   6   5       28.74       28.37      1.21 o 
   9   6   5        1.41        1.84      0.46 o 
  -4   7   5        2.43        2.33      0.38 o 
  -3   7   5        2.09        2.07      0.33 o 
  -2   7   5        0.02        0.14      0.20 o 
  -1   7   5        8.69        9.23      0.35 o 
   0   7   5       45.10       45.88      0.84 o 
   1   7   5        9.40        7.83      0.33 o 
   2   7   5       18.97       17.64      0.50 o 
   3   7   5        2.01        2.69      0.35 o 
   4   7   5       42.27       43.29      1.34 o 
   5   7   5       21.38       22.01      0.95 o 
   6   7   5        2.11        2.75      0.42 o 
   7   7   5        1.01        0.82      0.29 o 
   8   7   5        0.10        0.00      0.29 o 
  -3   8   5        0.10        0.44      0.27 o 
  -2   8   5        2.45        2.43      0.37 o 
  -1   8   5        0.00        0.05      0.19 o 
   0   8   5        1.87        1.42      0.19 o 
   1   8   5       22.20       20.57      0.58 o 
   2   8   5       30.79       30.02      0.72 o 
   3   8   5        3.48        3.50      0.41 o 
   4   8   5        0.55        0.44      0.25 o 
   5   8   5        6.33        6.14      0.57 o 
   6   8   5        0.09        0.24      0.25 o 
   7   8   5        2.03        2.30      0.45 o 
  -2   9   5        3.15        3.28      0.41 o 
  -1   9   5       12.88       13.96      0.71 o 
   0   9   5       12.55       13.25      0.67 o 
   1   9   5        8.22        8.46      0.40 o 
   2   9   5       18.22       17.30      0.57 o 
   3   9   5        0.78        1.04      0.31 o 
   4   9   5        0.05        0.00      0.20 o 
   5   9   5        0.78        1.28      0.35 o 
   6   9   5        0.01        0.20      0.26 o 
   1  10   5        0.01        0.00      0.22 o 
   2  10   5        3.19        3.08      0.45 o 
   3  10   5        1.35        1.79      0.39 o 
   4  10   5        9.94        9.71      0.71 o 
   5  10   5        0.44        0.45      0.28 o 
  -4  -9   6        0.12        0.27      0.23 o 
  -3  -9   6       13.12       16.52      0.66 o 
  -2  -9   6        4.65        7.53      0.71 o 
  -1  -9   6        0.00        0.00      0.24 o 
   0  -9   6        3.34        2.65      0.42 o 
   1  -9   6        0.15        0.84      0.29 o 
   2  -9   6        5.14        4.34      0.48 o 
  -5  -8   6       15.91       18.39      0.99 o 
  -4  -8   6        2.79        2.86      0.42 o 
  -3  -8   6        4.11        3.64      0.34 o 
  -2  -8   6        3.19        3.67      0.32 o 
  -1  -8   6        0.12        0.27      0.26 o 
   0  -8   6        5.48        6.85      0.57 o 
   1  -8   6        9.22       12.05      0.68 o 
   2  -8   6        5.76        5.81      0.48 o 
   3  -8   6        0.62        0.40      0.25 o 
   4  -8   6        5.12        6.14      0.54 o 
  -6  -7   6        0.76        0.66      0.32 o 
  -5  -7   6       28.75       32.92      1.27 o 
  -4  -7   6        0.01        0.02      0.20 o 
  -3  -7   6        1.63        1.60      0.25 o 
  -2  -7   6        0.03        0.00      0.14 o 
  -1  -7   6       27.25       29.67      0.82 o 
   0  -7   6        5.61        4.70      0.29 o 
   1  -7   6       86.82       78.90      1.27 o 
   2  -7   6        1.22        0.72      0.15 o 
   3  -7   6        0.01        0.00      0.18 o 
   4  -7   6        8.91        8.94      0.59 o 
   5  -7   6        0.31        0.42      0.28 o 
  -6  -6   6        0.52        0.51      0.29 o 
  -5  -6   6        5.13        5.09      0.53 o 
  -4  -6   6        0.50        0.16      0.24 o 
  -3  -6   6      125.56      118.89      2.55 o 
  -2  -6   6        1.34        1.16      0.23 o 
  -1  -6   6      312.89      311.44      3.04 o 
   0  -6   6        8.71        9.20      0.29 o 
   1  -6   6        0.02        0.27      0.12 o 
   2  -6   6       51.15       47.43      0.88 o 
   3  -6   6        0.34        0.39      0.13 o 
   4  -6   6        7.09        6.23      0.49 o 
   5  -6   6        0.03        0.00      0.20 o 
   6  -6   6        1.93        1.58      0.35 o 
  -7  -5   6        0.19        0.24      0.29 o 
  -6  -5   6        4.62        4.37      0.51 o 
  -5  -5   6        7.76        9.17      0.62 o 
  -4  -5   6        2.27        3.33      0.41 o 
  -3  -5   6       19.20       21.17      0.87 o 
  -2  -5   6       39.35       38.52      0.67 o 
  -1  -5   6       14.37       15.86      0.73 o 
   0  -5   6       56.68       56.42      0.77 o 
   1  -5   6        3.27        3.07      0.16 o 
   2  -5   6        5.18        4.52      0.24 o 
   3  -5   6       14.04       14.97      0.65 o 
   4  -5   6        3.11        2.84      0.34 o 
   5  -5   6        9.09        8.78      0.57 o 
   6  -5   6        5.57        5.69      0.52 o 
   7  -5   6       16.20       18.91      0.92 o 
  -7  -4   6        1.47        1.58      0.38 o 
  -6  -4   6        5.28        4.63      0.51 o 
  -5  -4   6       12.53       11.01      0.66 o 
  -4  -4   6        0.33        0.22      0.24 o 
  -3  -4   6       15.52       14.39      0.72 o 
  -2  -4   6       54.36       51.58      0.92 o 
  -1  -4   6       33.22       32.11      0.55 o 
   0  -4   6        7.04        5.84      0.22 o 
   1  -4   6       11.23       10.66      0.29 o 
   2  -4   6        4.49        4.71      0.23 o 
   3  -4   6        7.09        6.91      0.44 o 
   4  -4   6       24.94       26.94      0.93 o 
   5  -4   6        1.12        1.11      0.27 o 
   6  -4   6        0.80        0.68      0.26 o 
   7  -4   6       11.94        9.49      0.66 o 
  -7  -3   6        1.73        1.20      0.33 o 
  -6  -3   6       25.57       24.42      1.01 o 
  -5  -3   6       13.40       11.97      0.66 o 
  -4  -3   6      100.21       97.12      2.15 o 
  -3  -3   6       55.50       53.36      1.39 o 
  -2  -3   6       28.73       32.55      1.00 o 
  -1  -3   6        8.15        7.19      0.29 o 
   0  -3   6        1.01        1.34      0.12 o 
   1  -3   6        0.09        0.15      0.09 o 
   2  -3   6        0.49        0.39      0.20 o 
   3  -3   6       16.18       16.22      0.64 o 
   4  -3   6      320.46      347.02      5.61 o 
   5  -3   6      245.32      249.81      4.33 o 
   6  -3   6       13.03       12.57      0.67 o 
   7  -3   6        0.97        1.48      0.33 o 
   8  -3   6        5.70        6.22      0.58 o 
  -7  -2   6        4.24        3.63      0.47 o 
  -6  -2   6        5.50        4.51      0.47 o 
  -5  -2   6       71.62       69.48      1.76 o 
  -4  -2   6       29.42       30.67      1.04 o 
  -3  -2   6      240.91      237.36      4.15 o 
  -2  -2   6       11.07       11.49      0.55 o 
  -1  -2   6        0.03        0.04      0.10 o 
   0  -2   6       24.61       26.55      0.55 o 
   1  -2   6      342.62      348.67      3.16 o 
   2  -2   6        0.36        0.94      0.12 o 
   3  -2   6        2.28        2.93      0.18 o 
   4  -2   6       58.92       63.19      1.46 o 
   5  -2   6       97.45      103.96      2.16 o 
   6  -2   6       42.52       43.59      1.27 o 
   7  -2   6       12.88       12.40      0.68 o 
   8  -2   6        0.12        0.15      0.25 o 
  -7  -1   6        0.09        0.00      0.21 o 
  -6  -1   6        4.86        5.26      0.38 o 
  -5  -1   6       52.61       54.34      1.49 o 
  -4  -1   6        8.58        9.90      0.55 o 
  -3  -1   6       16.02       20.18      0.75 o 
  -2  -1   6        2.16        2.09      0.26 o 
  -1  -1   6        0.01        0.13      0.09 o 
   0  -1   6        0.02        0.09      0.15 o 
   1  -1   6      744.70      764.65      8.01 o 
   2  -1   6      169.65      178.46      2.12 o 
   3  -1   6       15.14       15.50      0.57 o 
   4  -1   6      123.13      122.11      1.60 o 
   5  -1   6       87.36       90.87      1.92 o 
   6  -1   6        2.06        1.83      0.29 o 
   7  -1   6        4.03        3.36      0.38 o 
   8  -1   6        9.67        8.57      0.60 o 
   9  -1   6        0.05        0.15      0.26 o 
  -7   0   6        1.30        1.96      0.31 o 
  -6   0   6        0.72        0.94      0.27 o 
  -5   0   6        6.67        8.09      0.42 o 
  -4   0   6       46.08       48.54      0.98 o 
  -3   0   6       79.48       83.56      1.32 o 
  -2   0   6       88.71       98.64      1.43 o 
  -1   0   6        6.12        8.12      0.58 o 
   0   0   6        9.78       11.55      0.33 o 
   1   0   6       61.91       58.15      1.14 o 
   2   0   6        1.44        1.50      0.14 o 
   3   0   6       46.64       47.81      0.78 o 
   4   0   6       10.03        9.67      0.47 o 
   5   0   6       85.09       85.54      1.26 o 
   6   0   6        3.38        3.65      0.35 o 
   7   0   6        9.18        8.13      0.52 o 
   8   0   6       29.02       28.73      1.05 o 
   9   0   6        2.09        1.23      0.35 o 
  -7   1   6        0.07        0.04      0.35 o 
  -6   1   6        9.10        9.24      0.48 o 
  -5   1   6        2.41        2.78      0.29 o 
  -4   1   6       38.10       39.39      0.85 o 
  -3   1   6        9.39       11.17      0.40 o 
  -2   1   6        6.93        7.24      0.29 o 
  -1   1   6       82.35       78.18      0.90 o 
   0   1   6       38.96       40.84      0.72 o 
   1   1   6        2.97        3.93      0.24 o 
   2   1   6        4.41        4.69      0.21 o 
   3   1   6       78.87       73.41      1.17 o 
   4   1   6        0.65        1.14      0.15 o 
   5   1   6        0.32        0.17      0.16 o 
   6   1   6        1.22        1.08      0.16 o 
   7   1   6        3.12        3.02      0.34 o 
   8   1   6        4.83        4.80      0.45 o 
   9   1   6       22.15       20.18      0.91 o 
  -7   2   6        0.33        0.05      0.40 o 
  -6   2   6       24.61       30.32      1.30 o 
  -5   2   6       27.77       35.36      0.90 o 
  -4   2   6        5.40        6.04      0.44 o 
  -3   2   6        1.23        0.73      0.25 o 
  -2   2   6       11.18       12.31      0.37 o 
  -1   2   6        0.14        0.21      0.12 o 
   0   2   6       14.26       14.31      0.40 o 
   1   2   6       42.86       38.56      0.58 o 
   2   2   6        3.08        4.03      0.32 o 
   3   2   6       17.85       17.89      0.46 o 
   4   2   6       12.19       11.20      0.36 o 
   5   2   6        0.10        0.23      0.26 o 
   6   2   6       15.52       18.13      0.51 o 
   7   2   6        8.34        7.15      0.35 o 
   8   2   6        0.32        0.09      0.19 o 
   9   2   6        3.54        4.44      0.46 o 
  -6   3   6        0.31        0.00      0.33 o 
  -5   3   6        0.87        0.84      0.37 o 
  -4   3   6        0.21        0.28      0.23 o 
  -3   3   6        0.56        0.74      0.16 o 
  -2   3   6        5.21        3.88      0.22 o 
  -1   3   6      126.14      133.76      1.70 o 
   0   3   6       21.78       19.75      0.68 o 
   1   3   6       12.43       11.77      0.30 o 
   2   3   6       39.86       38.51      0.59 o 
   3   3   6       32.91       31.40      0.53 o 
   4   3   6        9.33        9.48      0.32 o 
   5   3   6       48.50       50.31      0.87 o 
   6   3   6        0.25        0.31      0.13 o 
   7   3   6        0.00        0.25      0.38 o 
   8   3   6       14.94       13.29      0.74 o 
  -6   4   6        0.77        0.80      0.37 o 
  -5   4   6        0.07        0.00      0.28 o 
  -4   4   6        0.04        0.00      0.16 o 
  -3   4   6       15.55       15.60      0.46 o 
  -2   4   6       49.87       49.19      0.85 o 
  -1   4   6        0.59        0.33      0.11 o 
   0   4   6       13.91       10.65      0.51 o 
   1   4   6      313.22      383.02      6.11 o 
   2   4   6       38.80       37.76      0.69 o 
   3   4   6        1.89        2.37      0.23 o 
   4   4   6        1.00        1.14      0.13 o 
   5   4   6       16.87       18.10      0.51 o 
   6   4   6        0.20        0.02      0.15 o 
   7   4   6        3.07        4.02      0.36 o 
   8   4   6        0.57        0.34      0.34 o 
   9   4   6        2.76        1.92      0.46 o 
  -5   5   6        0.45        0.00      0.28 o 
  -4   5   6        0.07        0.01      0.24 o 
  -3   5   6       13.56       12.69      0.81 o 
  -2   5   6       40.92       40.63      0.77 o 
  -1   5   6        4.08        4.37      0.23 o 
   0   5   6        5.96        4.48      0.37 o 
   1   5   6       74.35       67.91      1.58 o 
   2   5   6      143.65      137.17      2.67 o 
   3   5   6       12.66       11.38      0.59 o 
   4   5   6        7.56        7.64      0.52 o 
   5   5   6        1.05        0.94      0.20 o 
   6   5   6        0.00        0.12      0.18 o 
   7   5   6      146.22      147.71      2.28 o 
   8   5   6       68.68       66.66      1.37 o 
   9   5   6        1.50        1.75      0.32 o 
  -4   6   6        3.16        2.27      0.38 o 
  -3   6   6       11.85       12.68      0.62 o 
  -2   6   6       28.83       27.00      0.62 o 
  -1   6   6        1.90        1.54      0.18 o 
   0   6   6        0.26        0.32      0.20 o 
   1   6   6        1.13        0.98      0.26 o 
   2   6   6        4.94        4.04      0.40 o 
   3   6   6       23.89       21.85      0.86 o 
   4   6   6        6.50        6.59      0.51 o 
   5   6   6        6.00        5.38      0.51 o 
   6   6   6        2.20        1.93      0.39 o 
   7   6   6       25.82       25.35      1.11 o 
   8   6   6       64.58       65.63      1.95 o 
  -3   7   6        1.40        1.59      0.32 o 
  -2   7   6        7.09        7.20      0.47 o 
  -1   7   6        0.30        0.61      0.26 o 
   0   7   6        3.82        3.51      0.39 o 
   1   7   6       14.36       13.92      0.71 o 
   2   7   6        6.28        5.86      0.48 o 
   3   7   6        2.81        2.56      0.38 o 
   4   7   6       16.14       15.33      0.78 o 
   5   7   6       12.84       12.34      0.73 o 
   6   7   6       17.85       15.83      0.88 o 
   7   7   6        1.27        1.40      0.40 o 
   8   7   6       10.39        9.78      0.77 o 
  -2   8   6        6.80        7.64      0.53 o 
   0   8   6        0.04        0.16      0.24 o 
   1   8   6       10.57        9.89      0.65 o 
   2   8   6        0.63        1.38      0.34 o 
   3   8   6        0.02        0.00      0.20 o 
   4   8   6       23.62       22.45      0.99 o 
   5   8   6       15.01       13.61      0.80 o 
   6   8   6        1.87        1.76      0.40 o 
   7   8   6        0.05        0.00      0.28 o 
   1   9   6        7.80        8.66      0.65 o 
   2   9   6        2.45        1.53      0.37 o 
   3   9   6        0.35        0.07      0.22 o 
   4   9   6        2.37        2.39      0.42 o 
   5   9   6        0.71        1.12      0.34 o 
   6   9   6        0.03        0.31      0.27 o 
  -2  -9   7        3.01        4.62      0.62 o 
  -4  -8   7       14.85       17.68      0.94 o 
  -3  -8   7        0.53        0.45      0.23 o 
  -2  -8   7        1.22        2.17      0.48 o 
   2  -8   7        1.06        0.54      0.26 o 
   3  -8   7        6.66        6.54      0.54 o 
  -5  -7   7        1.64        1.96      0.42 o 
  -4  -7   7        5.15        7.81      0.64 o 
  -3  -7   7        1.28        1.21      0.33 o 
  -2  -7   7        0.33        0.04      0.19 o 
  -1  -7   7        3.21        3.42      0.41 o 
   0  -7   7        0.90        0.93      0.26 o 
   1  -7   7        9.86        9.05      0.53 o 
   2  -7   7        0.39        0.38      0.21 o 
   3  -7   7        2.54        3.05      0.39 o 
   4  -7   7       18.35       22.45      0.93 o 
  -6  -6   7        0.50        0.82      0.34 o 
  -5  -6   7        1.61        2.99      0.45 o 
  -4  -6   7        0.35        0.71      0.29 o 
  -3  -6   7        0.85        0.74      0.25 o 
  -2  -6   7        0.83        0.64      0.18 o 
  -1  -6   7       13.22       12.65      0.44 o 
   0  -6   7       45.62       43.72      0.84 o 
   1  -6   7       29.13       24.44      0.85 o 
   2  -6   7       27.83       24.87      0.86 o 
   3  -6   7        1.10        1.96      0.33 o 
   4  -6   7        0.67        0.73      0.27 o 
   5  -6   7        0.09        0.00      0.20 o 
  -6  -5   7        5.94        5.30      0.57 o 
  -5  -5   7        1.27        0.87      0.31 o 
  -4  -5   7        0.02        0.00      0.19 o 
  -3  -5   7       84.97       83.32      2.00 o 
  -2  -5   7        5.96        6.31      0.53 o 
  -1  -5   7        0.08        0.17      0.14 o 
   0  -5   7        8.02        7.09      0.32 o 
   1  -5   7       19.01       15.93      0.65 o 
   2  -5   7       36.80       35.91      1.04 o 
   3  -5   7        6.94        7.09      0.49 o 
   4  -5   7        2.14        2.00      0.33 o 
   5  -5   7        0.00        0.00      0.20 o 
   6  -5   7        7.64        8.63      0.65 o 
  -6  -4   7        2.00        1.13      0.34 o 
  -5  -4   7        0.00        0.39      0.24 o 
  -4  -4   7        4.40        3.85      0.45 o 
  -3  -4   7      206.36      213.65      3.97 o 
  -2  -4   7     1060.23     1066.32     11.27 o 
  -1  -4   7       66.93       64.39      1.08 o 
   0  -4   7        3.40        3.92      0.25 o 
   1  -4   7       67.25       63.89      1.01 o 
   2  -4   7       26.51       26.54      0.86 o 
   3  -4   7        7.59        7.40      0.49 o 
   4  -4   7      101.23      105.93      2.25 o 
   5  -4   7        5.04        5.55      0.49 o 
   6  -4   7        2.20        1.84      0.38 o 
   7  -4   7        8.29        8.72      0.64 o 
  -7  -3   7        1.16        1.01      0.37 o 
  -6  -3   7       38.74       35.58      1.31 o 
  -5  -3   7       17.61       17.89      0.86 o 
  -4  -3   7       43.67       40.44      1.27 o 
  -3  -3   7       99.50      103.23      2.26 o 
  -2  -3   7       44.15       43.96      1.25 o 
  -1  -3   7       20.26       21.71      0.55 o 
   0  -3   7        3.31        3.75      0.23 o 
   1  -3   7        6.35        7.56      0.37 o 
   2  -3   7        7.05        5.73      0.26 o 
   3  -3   7        0.01        0.00      0.16 o 
   4  -3   7      273.27      279.42      4.73 o 
   5  -3   7       30.33       32.28      1.08 o 
   6  -3   7       16.05       17.43      0.82 o 
   7  -3   7        3.26        3.41      0.45 o 
  -7  -2   7        0.01        0.16      0.23 o 
  -6  -2   7       44.78       45.86      1.47 o 
  -5  -2   7        4.94        5.23      0.48 o 
  -4  -2   7        0.22        0.27      0.24 o 
  -3  -2   7      135.62      135.48      2.73 o 
  -2  -2   7        4.48        4.83      0.41 o 
  -1  -2   7       13.29       12.66      0.41 o 
   0  -2   7      116.19      111.05      2.80 o 
   1  -2   7       33.25       33.60      0.65 o 
   2  -2   7        0.51        0.51      0.11 o 
   3  -2   7        0.08        0.31      0.43 o 
   4  -2   7       33.58       32.45      1.00 o 
   5  -2   7       86.22       88.09      1.97 o 
   6  -2   7       73.21       73.64      1.82 o 
   7  -2   7       13.51       13.78      0.73 o 
   8  -2   7        0.87        1.08      0.33 o 
  -7  -1   7        0.65        0.49      0.25 o 
  -6  -1   7       12.84       11.95      0.56 o 
  -5  -1   7       52.68       51.35      1.11 o 
  -4  -1   7        4.88        5.93      0.49 o 
  -3  -1   7        0.66        1.05      0.27 o 
  -2  -1   7        4.43        3.92      0.38 o 
  -1  -1   7       89.22       86.53      1.30 o 
   0  -1   7       25.64       26.22      0.58 o 
   1  -1   7       76.71       78.86      1.16 o 
   2  -1   7        0.19        0.15      0.09 o 
   3  -1   7        6.15        6.59      0.31 o 
   4  -1   7       61.24       60.91      0.99 o 
   5  -1   7       29.47       30.33      0.98 o 
   6  -1   7        0.56        1.06      0.27 o 
   7  -1   7        0.15        0.00      0.20 o 
   8  -1   7        0.06        0.14      0.22 o 
  -6   0   7        2.92        3.36      0.37 o 
  -5   0   7        2.79        3.15      0.33 o 
  -4   0   7      105.64      114.19      1.79 o 
  -3   0   7        0.94        0.74      0.26 o 
  -2   0   7        4.64        3.92      0.37 o 
  -1   0   7       43.15       43.36      1.14 o 
   0   0   7       22.37       20.38      0.50 o 
   1   0   7        0.51        0.60      0.13 o 
   2   0   7       24.90       25.47      0.54 o 
   3   0   7        1.09        0.85      0.13 o 
   4   0   7        5.88        5.80      0.44 o 
   5   0   7       28.11       25.53      0.60 o 
   6   0   7        2.51        1.71      0.28 o 
   7   0   7        2.06        1.93      0.32 o 
   8   0   7        1.37        1.34      0.32 o 
  -6   1   7       54.22       60.45      1.26 o 
  -5   1   7        0.83        0.83      0.37 o 
  -4   1   7        2.27        3.20      0.30 o 
  -3   1   7       25.15       23.35      0.85 o 
  -2   1   7        0.12        0.00      0.14 o 
  -1   1   7        2.45        1.82      0.18 o 
   0   1   7       25.52       25.68      0.69 o 
   1   1   7       50.03       48.05      0.82 o 
   2   1   7       11.88       11.55      0.47 o 
   3   1   7      117.71      110.49      2.43 o 
   4   1   7      103.05      100.20      2.97 o 
   5   1   7        8.65        7.72      0.33 o 
   6   1   7        7.40        7.29      0.34 o 
   7   1   7        0.98        0.72      0.24 o 
   8   1   7        5.69        5.79      0.49 o 
   9   1   7        5.76        5.71      0.53 o 
  -6   2   7        7.47        7.32      0.73 o 
  -5   2   7       36.13       39.80      0.93 o 
  -4   2   7        7.61        7.89      0.74 o 
  -3   2   7       18.79       18.44      0.75 o 
  -2   2   7       10.15       10.86      0.55 o 
  -1   2   7        1.10        0.95      0.22 o 
   0   2   7       11.78        9.45      0.39 o 
   1   2   7        0.31        0.00      0.08 o 
   2   2   7       40.33       41.99      0.76 o 
   3   2   7        8.06        7.70      0.31 o 
   4   2   7      190.21      197.12      2.43 o 
   5   2   7       38.88       37.45      1.40 o 
   6   2   7        0.20        0.20      0.20 o 
   7   2   7        0.01        0.08      0.13 o 
   8   2   7        0.72        0.47      0.25 o 
   9   2   7        4.41        6.15      0.54 o 
  -5   3   7       50.51       58.25      1.70 o 
  -4   3   7       10.88        9.96      0.61 o 
  -3   3   7        6.53        7.81      0.51 o 
  -2   3   7        0.20        0.09      0.19 o 
  -1   3   7       17.93       18.31      0.71 o 
   0   3   7        0.08        0.20      0.20 o 
   1   3   7       17.94       20.00      0.54 o 
   2   3   7       47.56       49.20      0.74 o 
   3   3   7       46.22       46.89      0.74 o 
   4   3   7       53.30       54.93      0.93 o 
   5   3   7       42.40       40.37      0.79 o 
   6   3   7        1.54        2.35      0.22 o 
   7   3   7        0.12        0.00      0.13 o 
   8   3   7        7.47        8.32      0.65 o 
  -4   4   7       13.21       13.56      0.70 o 
  -3   4   7       10.47       11.11      0.60 o 
  -2   4   7        1.97        1.53      0.28 o 
  -1   4   7        1.92        1.60      0.28 o 
   0   4   7       12.31       12.56      0.59 o 
   1   4   7      194.98      176.85      3.23 o 
   2   4   7      150.44      143.77      1.88 o 
   3   4   7        8.46        8.84      0.30 o 
   4   4   7        3.94        3.86      0.22 o 
   5   4   7        5.85        5.36      0.37 o 
   6   4   7        0.40        0.87      0.22 o 
   7   4   7        3.38        2.99      0.33 o 
   8   4   7        5.61        7.69      0.49 o 
  -3   5   7        2.95        3.58      0.41 o 
  -2   5   7        0.00        0.16      0.25 o 
  -1   5   7        3.50        2.85      0.35 o 
   0   5   7       17.84       16.29      0.71 o 
   1   5   7      203.41      213.29      3.82 o 
   2   5   7      150.60      143.59      2.83 o 
   3   5   7        6.07        5.46      0.48 o 
   4   5   7        3.01        2.87      0.34 o 
   5   5   7        0.41        0.39      0.20 o 
   6   5   7        0.52        0.31      0.20 o 
   7   5   7        0.25        0.28      0.37 o 
   8   5   7       25.09       32.68      0.96 o 
  -2   6   7       15.98       15.86      0.75 o 
  -1   6   7        0.12        0.00      0.20 o 
   0   6   7       11.53       11.88      0.65 o 
   1   6   7        7.02        5.99      0.49 o 
   2   6   7        0.40        0.32      0.25 o 
   3   6   7        0.78        0.86      0.28 o 
   4   6   7        3.95        3.91      0.44 o 
   5   6   7        8.22        7.40      0.60 o 
   6   6   7        0.33        0.22      0.25 o 
   7   6   7        0.29        0.00      0.26 o 
   8   6   7        8.00        6.42      0.67 o 
  -1   7   7        0.83        1.07      0.32 o 
   0   7   7        0.63        0.62      0.28 o 
   1   7   7        1.70        1.53      0.32 o 
   2   7   7        0.20        0.48      0.25 o 
   3   7   7        2.49        3.43      0.42 o 
   4   7   7        0.00        0.00      0.22 o 
   5   7   7        3.47        3.63      0.47 o 
   6   7   7       10.45       10.32      0.73 o 
   7   7   7        1.71        1.31      0.41 o 
   0   8   7        0.06        0.24      0.27 o 
   1   8   7        0.07        0.00      0.24 o 
   2   8   7        0.07        0.00      0.24 o 
   3   8   7        1.99        1.74      0.39 o 
   4   8   7       11.60       10.63      0.73 o 
   5   8   7        2.16        1.81      0.39 o 
   6   8   7        0.67        1.80      0.44 o 
   1   9   7        1.20        1.30      0.41 o 
   2   9   7        1.57        1.78      0.42 o 
   3   9   7        0.19        0.00      0.21 o 
   4   9   7        0.06        0.01      0.22 o 
  -4  -7   8        0.65        1.03      0.37 o 
  -3  -7   8        1.19        1.24      0.35 o 
  -2  -7   8        2.14        2.47      0.40 o 
  -1  -7   8        1.37        1.21      0.28 o 
   0  -7   8        4.09        2.70      0.35 o 
   1  -7   8        0.82        0.74      0.27 o 
   2  -7   8        2.13        1.54      0.32 o 
   3  -7   8        0.00        0.07      0.22 o 
  -4  -6   8        6.11        8.04      0.66 o 
  -3  -6   8        0.09        0.37      0.27 o 
  -2  -6   8        2.22        1.37      0.23 o 
  -1  -6   8        0.89        0.85      0.19 o 
   0  -6   8        0.96        0.84      0.25 o 
   1  -6   8       31.61       24.83      0.91 o 
   2  -6   8        6.50        7.25      0.51 o 
   3  -6   8        5.33        6.56      0.51 o 
   4  -6   8        4.01        3.99      0.46 o 
  -5  -5   8        1.42        1.13      0.35 o 
  -4  -5   8        1.06        1.44      0.38 o 
  -3  -5   8       30.51       30.41      1.14 o 
  -2  -5   8       21.70       19.62      0.60 o 
  -1  -5   8       14.05       12.42      0.46 o 
   0  -5   8        3.93        2.96      0.25 o 
   1  -5   8        6.75        5.66      0.45 o 
   2  -5   8       25.49       21.23      0.81 o 
   3  -5   8       19.49       17.96      0.78 o 
   4  -5   8       11.73       12.22      0.68 o 
   5  -5   8        3.43        3.66      0.45 o 
  -5  -4   8        2.50        2.30      0.39 o 
  -4  -4   8        0.36        0.41      0.26 o 
  -3  -4   8       42.46       44.09      1.37 o 
  -2  -4   8       28.07       30.23      1.07 o 
  -1  -4   8        1.76        1.85      0.22 o 
   0  -4   8        0.91        0.88      0.18 o 
   1  -4   8       16.83       15.38      0.52 o 
   2  -4   8       20.22       17.77      0.73 o 
   3  -4   8        2.63        2.72      0.33 o 
   4  -4   8        0.83        0.84      0.27 o 
   5  -4   8        0.02        0.16      0.25 o 
   6  -4   8        0.00        0.04      0.25 o 
  -6  -3   8        9.68        9.60      0.71 o 
  -5  -3   8        4.10        5.47      0.52 o 
  -4  -3   8        0.02        0.09      0.22 o 
  -3  -3   8        2.21        1.78      0.34 o 
  -2  -3   8        4.32        3.45      0.44 o 
  -1  -3   8       16.10       15.93      0.51 o 
   0  -3   8        9.78       10.24      0.39 o 
   1  -3   8        2.09        1.80      0.42 o 
   2  -3   8        0.89        0.34      0.14 o 
   3  -3   8        3.58        3.55      0.37 o 
   4  -3   8        0.08        0.02      0.21 o 
   5  -3   8        3.09        3.30      0.41 o 
   6  -3   8        0.29        0.59      0.26 o 
   7  -3   8        1.95        1.30      0.34 o 
  -6  -2   8        0.30        0.54      0.32 o 
  -5  -2   8        0.00        0.05      0.26 o 
  -4  -2   8        7.35        7.65      0.58 o 
  -3  -2   8       87.08       88.61      2.08 o 
  -2  -2   8        2.31        1.71      0.33 o 
  -1  -2   8       13.25       14.63      0.48 o 
   0  -2   8       62.68       59.29      1.46 o 
   1  -2   8        0.44        1.13      0.17 o 
   2  -2   8        7.28        7.16      0.40 o 
   3  -2   8       12.32       13.95      1.22 o 
   4  -2   8       76.24       86.59      1.95 o 
   5  -2   8       54.96       59.28      1.56 o 
   6  -2   8        0.05        0.00      0.19 o 
   7  -2   8        2.29        1.81      0.37 o 
  -6  -1   8        0.10        0.37      0.29 o 
  -5  -1   8       60.32       60.05      1.72 o 
  -4  -1   8       11.78       13.09      0.74 o 
  -3  -1   8       24.69       24.82      0.97 o 
  -2  -1   8        4.54        4.61      0.44 o 
  -1  -1   8        0.77        0.75      0.17 o 
   0  -1   8        2.87        3.55      0.27 o 
   1  -1   8       32.55       35.51      0.72 o 
   2  -1   8        8.73        7.49      0.50 o 
   3  -1   8       10.27       11.14      0.38 o 
   4  -1   8       24.55       26.27      0.62 o 
   5  -1   8      166.03      173.51      3.26 o 
   6  -1   8        0.01        0.18      0.21 o 
   7  -1   8        3.34        3.20      0.41 o 
   8  -1   8        3.82        4.41      0.51 o 
  -6   0   8        0.55        0.74      0.34 o 
  -5   0   8        0.06        0.35      0.29 o 
  -4   0   8       35.75       37.80      1.24 o 
  -3   0   8       19.99       20.00      0.85 o 
  -2   0   8        9.70       10.96      0.59 o 
  -1   0   8       12.66       13.78      0.64 o 
   0   0   8        0.23        0.00      0.12 o 
   1   0   8      149.43      143.36      3.00 o 
   2   0   8       18.09       18.29      0.54 o 
   3   0   8        0.00        0.00      0.10 o 
   4   0   8       17.31       15.77      0.46 o 
   5   0   8        9.45        8.71      0.38 o 
   6   0   8        1.74        1.83      0.31 o 
   7   0   8       10.90       10.64      0.64 o 
   8   0   8        6.39        6.48      0.57 o 
  -5   1   8        0.34        1.41      0.37 o 
  -4   1   8       10.55       11.05      0.66 o 
  -3   1   8        4.05        3.42      0.40 o 
  -2   1   8       72.79       72.63      1.75 o 
  -1   1   8        3.21        3.00      0.34 o 
   0   1   8       19.11       18.83      0.48 o 
   1   1   8       70.56       69.69      1.13 o 
   2   1   8       30.90       30.57      0.66 o 
   3   1   8       20.85       21.75      0.55 o 
   4   1   8       42.31       41.68      0.83 o 
   5   1   8        0.22        0.17      0.14 o 
   6   1   8        1.10        1.09      0.19 o 
   7   1   8       16.50       18.19      0.80 o 
   8   1   8       24.81       26.40      1.01 o 
  -5   2   8        5.11        6.54      0.59 o 
  -4   2   8       25.35       27.18      1.05 o 
  -3   2   8        2.14        2.20      0.34 o 
  -2   2   8       47.53       48.29      1.33 o 
  -1   2   8       48.52       42.37      1.18 o 
   0   2   8        1.75        1.65      0.20 o 
   1   2   8       20.58       19.58      0.45 o 
   2   2   8        6.35        5.25      0.29 o 
   3   2   8       23.30       23.04      0.57 o 
   4   2   8        3.62        3.35      0.24 o 
   5   2   8        1.09        1.90      0.22 o 
   6   2   8        3.37        4.50      0.66 o 
   7   2   8        0.53        0.79      0.25 o 
   8   2   8       12.08       13.78      0.71 o 
  -4   3   8        1.39        1.06      0.35 o 
  -3   3   8        0.09        0.00      0.20 o 
  -2   3   8        0.00        0.22      0.24 o 
  -1   3   8       23.72       23.04      0.86 o 
   0   3   8       10.30       10.77      0.59 o 
   1   3   8       24.73       22.13      0.61 o 
   2   3   8       19.05       20.83      0.48 o 
   3   3   8       20.22       20.68      0.48 o 
   4   3   8        9.54        8.06      0.31 o 
   5   3   8       29.07       28.33      0.67 o 
   6   3   8        0.34        0.43      0.15 o 
   7   3   8        0.09        0.12      0.26 o 
  -4   4   8        0.01        0.00      0.27 o 
  -3   4   8        0.13        0.01      0.26 o 
  -2   4   8        2.96        2.86      0.39 o 
  -1   4   8       12.59       12.75      0.67 o 
   0   4   8        2.06        2.62      0.37 o 
   1   4   8       91.68       84.38      1.92 o 
   2   4   8        0.42        0.73      0.25 o 
   3   4   8       68.94       70.63      1.00 o 
   4   4   8        1.14        0.76      0.15 o 
   5   4   8        0.12        0.27      0.20 o 
   6   4   8        5.41        6.99      0.45 o 
   7   4   8        1.14        2.22      0.32 o 
   8   4   8        0.40        1.54      0.45 o 
  -3   5   8        4.15        3.83      0.47 o 
  -2   5   8        2.28        2.10      0.37 o 
  -1   5   8        7.12        8.31      0.57 o 
   0   5   8       10.86        9.47      0.59 o 
   1   5   8       25.89       23.49      0.92 o 
   2   5   8        9.94       11.35      0.66 o 
   3   5   8        1.28        0.84      0.29 o 
   4   5   8        1.06        1.39      0.29 o 
   5   5   8        2.95        3.05      0.34 o 
   6   5   8        1.05        1.57      0.29 o 
   7   5   8        2.56        2.45      0.36 o 
  -2   6   8        0.37        0.05      0.27 o 
  -1   6   8        1.25        1.34      0.31 o 
   0   6   8        1.63        2.36      0.39 o 
   1   6   8        0.03        0.05      0.26 o 
   2   6   8        0.75        0.00      0.22 o 
   3   6   8        0.80        1.11      0.32 o 
   4   6   8        0.00        0.04      0.19 o 
   5   6   8        1.21        1.57      0.39 o 
   6   6   8        1.40        2.76      0.47 o 
   7   6   8        4.26        3.51      0.52 o 
  -1   7   8       10.25       10.25      0.71 o 
   0   7   8        8.41       10.12      0.67 o 
   1   7   8        0.51        1.44      0.34 o 
   2   7   8        1.71        1.26      0.38 o 
   3   7   8        0.50        0.13      0.29 o 
   4   7   8        0.11        0.00      0.18 o 
   5   7   8        0.20        0.59      0.33 o 
   6   7   8        4.35        3.81      0.52 o 
   1   8   8        2.37        2.73      0.46 o 
   2   8   8        0.11        0.00      0.26 o 
   3   8   8        0.28        0.34      0.32 o 
   4   8   8        0.18        0.07      0.28 o 
   5   8   8        5.18        6.42      0.65 o 
  -1  -7   9        0.99        1.57      0.35 o 
   0  -7   9        0.12        0.00      0.24 o 
   1  -7   9        0.85        1.10      0.33 o 
  -3  -6   9        1.71        1.90      0.41 o 
  -2  -6   9        0.00        0.00      0.25 o 
  -1  -6   9       10.22       12.17      0.71 o 
   0  -6   9        0.01        0.00      0.19 o 
   1  -6   9        2.74        3.08      0.40 o 
   2  -6   9        0.64        0.46      0.26 o 
   3  -6   9        1.11        1.54      0.34 o 
  -4  -5   9        1.27        1.90      0.41 o 
  -3  -5   9       14.25       12.90      0.78 o 
  -2  -5   9        1.13        0.94      0.33 o 
  -1  -5   9       12.66       14.59      0.53 o 
   0  -5   9        0.04        0.08      0.15 o 
   1  -5   9        4.89        4.15      0.44 o 
   2  -5   9        1.03        0.60      0.26 o 
   3  -5   9        0.00        0.00      0.19 o 
   4  -5   9        0.30        0.44      0.27 o 
  -4  -4   9        0.02        0.00      0.25 o 
  -3  -4   9        8.05        8.01      0.61 o 
  -2  -4   9        5.33        5.76      0.53 o 
  -1  -4   9        0.03        0.00      0.16 o 
   0  -4   9        0.01        0.00      0.14 o 
   1  -4   9       39.08       39.38      0.84 o 
   2  -4   9       34.53       33.04      1.08 o 
   3  -4   9        3.66        2.98      0.39 o 
   4  -4   9        0.00        0.13      0.19 o 
   5  -4   9        1.47        1.57      0.37 o 
  -5  -3   9        0.40        0.00      0.24 o 
  -4  -3   9        0.28        0.65      0.28 o 
  -3  -3   9       20.57       20.92      0.94 o 
  -2  -3   9      148.09      145.38      3.01 o 
  -1  -3   9       18.42       17.73      0.77 o 
   0  -3   9        3.93        4.13      0.61 o 
   1  -3   9        7.15        5.64      0.47 o 
   2  -3   9        0.56        1.00      0.18 o 
   3  -3   9        3.37        3.46      0.38 o 
   4  -3   9        5.28        5.23      0.47 o 
   5  -3   9        2.54        2.56      0.39 o 
   6  -3   9        0.28        0.18      0.24 o 
  -5  -2   9        7.22        6.50      0.61 o 
  -4  -2   9        0.84        1.03      0.34 o 
  -3  -2   9       14.28       13.59      0.74 o 
  -2  -2   9      118.93      122.63      2.62 o 
  -1  -2   9       68.23       71.12      1.26 o 
   0  -2   9       16.38       16.45      0.53 o 
   1  -2   9       19.65       16.82      0.51 o 
   2  -2   9        7.31        6.62      0.45 o 
   3  -2   9        0.00        0.01      0.17 o 
   4  -2   9       81.54       82.16      1.93 o 
   5  -2   9       44.32       48.87      1.45 o 
   6  -2   9        1.41        0.88      0.31 o 
  -5  -1   9       15.78       20.08      0.97 o 
  -4  -1   9        0.19        0.00      0.22 o 
  -3  -1   9        0.34        0.00      0.20 o 
  -2  -1   9        3.95        3.35      0.41 o 
  -1  -1   9       11.62       11.41      0.65 o 
   0  -1   9       17.04       14.06      0.48 o 
   1  -1   9       17.34       14.22      0.46 o 
   2  -1   9        9.86        9.55      0.39 o 
   3  -1   9        0.11        0.00      0.19 o 
   4  -1   9       49.64       49.97      0.96 o 
   5  -1   9       83.18       86.51      2.00 o 
   6  -1   9       27.68       29.57      1.08 o 
   7  -1   9        0.00        0.00      0.22 o 
  -5   0   9       15.12       16.60      0.90 o 
  -4   0   9        9.79       10.10      0.68 o 
  -3   0   9        6.87        7.02      0.55 o 
  -2   0   9        0.00        0.22      0.25 o 
  -1   0   9        0.12        0.26      0.25 o 
   0   0   9       12.49       12.54      0.67 o 
   1   0   9       19.65       19.19      0.68 o 
   2   0   9       31.50       32.59      0.73 o 
   3   0   9        0.78        1.58      0.38 o 
   4   0   9       18.21       19.07      0.54 o 
   5   0   9        6.73        5.08      0.32 o 
   6   0   9       11.50       12.04      0.68 o 
   7   0   9        3.11        2.45      0.39 o 
  -4   1   9        8.56        9.99      0.68 o 
  -3   1   9        1.20        0.78      0.32 o 
  -2   1   9        5.75        6.81      0.54 o 
  -1   1   9       16.58       16.40      0.74 o 
   0   1   9        0.83        0.51      0.24 o 
   1   1   9        0.91        1.22      0.20 o 
   2   1   9        1.74        1.66      0.32 o 
   3   1   9        1.16        1.34      0.20 o 
   4   1   9        5.26        5.29      0.32 o 
   5   1   9        0.14        0.14      0.14 o 
   6   1   9        0.22        0.48      0.21 o 
   7   1   9        2.05        1.98      0.34 o 
  -4   2   9        3.26        3.17      0.48 o 
  -3   2   9        0.51        0.37      0.27 o 
  -2   2   9        0.02        0.00      0.19 o 
  -1   2   9        1.94        2.27      0.37 o 
   0   2   9        5.77        6.29      0.48 o 
   1   2   9        2.92        3.00      0.22 o 
   2   2   9        3.50        2.61      0.21 o 
   3   2   9        9.44        8.13      0.37 o 
   4   2   9       29.11       25.77      0.66 o 
   5   2   9        1.51        1.36      0.39 o 
   6   2   9        0.19        0.04      0.16 o 
   7   2   9        1.43        1.68      0.32 o 
  -3   3   9        0.07        0.04      0.27 o 
  -2   3   9        0.05        0.60      0.28 o 
  -1   3   9        3.65        4.29      0.46 o 
   0   3   9        0.43        0.79      0.26 o 
   1   3   9        3.11        3.80      0.31 o 
   2   3   9        5.31        6.02      0.29 o 
   3   3   9        9.13        9.24      0.68 o 
   4   3   9        1.46        1.19      0.21 o 
   5   3   9        1.31        1.10      0.20 o 
   6   3   9        0.15        0.09      0.16 o 
   7   3   9        0.53        0.86      0.34 o 
  -3   4   9        0.01        0.00      0.28 o 
  -2   4   9        0.90        1.15      0.34 o 
  -1   4   9        1.47        1.60      0.35 o 
   0   4   9        0.11        0.00      0.20 o 
   1   4   9        3.72        2.67      0.39 o 
   2   4   9       11.34        9.16      0.58 o 
   3   4   9       14.93       14.98      0.45 o 
   4   4   9       10.88       10.39      0.51 o 
   5   4   9       20.58       22.69      0.77 o 
   6   4   9       10.80       13.46      0.63 o 
   7   4   9        0.17        0.24      0.28 o 
  -2   5   9        0.49        0.37      0.29 o 
  -1   5   9        0.03        0.02      0.26 o 
   0   5   9        0.89        0.82      0.32 o 
   1   5   9        7.27        5.61      0.51 o 
   2   5   9        6.01        4.41      0.49 o 
   3   5   9        0.46        0.07      0.24 o 
   4   5   9        1.01        1.52      0.35 o 
   5   5   9        6.94        6.44      0.52 o 
   6   5   9        6.54        6.86      0.52 o 
  -1   6   9        0.03        0.58      0.29 o 
   0   6   9        0.03        0.00      0.26 o 
   1   6   9       52.08       50.65      1.57 o 
   2   6   9      119.47      111.30      2.57 o 
   3   6   9       14.12       12.68      0.77 o 
   4   6   9        0.13        0.48      0.34 o 
   5   6   9        1.13        0.81      0.35 o 
   6   6   9        0.58        1.14      0.39 o 
   1   7   9       12.75       12.74      0.81 o 
   2   7   9       12.74       12.41      0.82 o 
   3   7   9        3.51        2.79      0.49 o 
   4   7   9        1.57        2.50      0.45 o 
  -2  -5  10        0.06        0.45      0.32 o 
  -1  -5  10        1.76        2.04      0.28 o 
   0  -5  10        1.36        1.56      0.37 o 
   1  -5  10       12.05       10.68      0.67 o 
   2  -5  10        0.91        1.24      0.33 o 
   3  -5  10        2.40        1.18      0.33 o 
  -3  -4  10        0.04        0.00      0.29 o 
  -2  -4  10        0.17        0.06      0.29 o 
  -1  -4  10        4.44        4.80      0.36 o 
   0  -4  10        0.27        0.24      0.16 o 
   1  -4  10        5.38        5.69      0.35 o 
   2  -4  10       12.57       13.02      0.71 o 
   3  -4  10        4.58        3.24      0.41 o 
   4  -4  10        0.26        0.27      0.26 o 
  -3  -3  10        6.89        5.09      0.55 o 
  -2  -3  10      111.57      121.11      2.71 o 
  -1  -3  10       11.40       11.78      0.71 o 
   0  -3  10        1.03        1.56      0.24 o 
   1  -3  10        1.86        0.89      0.20 o 
   2  -3  10       17.47       14.28      0.52 o 
   3  -3  10        7.94        6.96      0.54 o 
   4  -3  10        1.94        2.26      0.38 o 
   5  -3  10        1.48        1.52      0.34 o 
  -3  -2  10        5.88        6.90      0.60 o 
  -2  -2  10       28.92       31.71      1.19 o 
  -1  -2  10       22.76       23.68      0.99 o 
   0  -2  10        0.34        0.13      0.16 o 
   1  -2  10        1.22        0.98      0.20 o 
   2  -2  10        2.04        1.80      0.23 o 
   3  -2  10        0.30        0.48      0.18 o 
   4  -2  10        4.69        5.69      0.52 o 
   5  -2  10       11.18       11.89      0.74 o 
  -3  -1  10        1.74        1.15      0.34 o 
  -2  -1  10        0.23        0.35      0.28 o 
  -1  -1  10        0.00        0.00      0.24 o 
   0  -1  10       12.25       11.34      0.48 o 
   1  -1  10        1.24        0.79      0.18 o 
   2  -1  10        0.21        0.25      0.34 o 
   3  -1  10        0.03        0.00      0.14 o 
   4  -1  10       10.57       13.42      0.71 o 
   5  -1  10        0.71        0.45      0.26 o 
   6  -1  10        2.17        0.91      0.33 o 
  -3   0  10        0.48        0.68      0.31 o 
  -2   0  10        1.86        2.23      0.40 o 
  -1   0  10        8.73       10.63      0.66 o 
   0   0  10        7.13        7.23      0.40 o 
   1   0  10        2.11        2.58      0.26 o 
   2   0  10        3.76        1.94      0.24 o 
   3   0  10        2.95        2.52      0.32 o 
   4   0  10        1.37        1.89      0.23 o 
   5   0  10        7.67        6.86      0.55 o 
   6   0  10        0.35        0.67      0.29 o 
  -3   1  10        0.06        0.64      0.32 o 
  -2   1  10        0.00        0.00      0.22 o 
  -1   1  10        2.28        1.52      0.33 o 
   0   1  10        0.03        0.06      0.24 o 
   1   1  10        3.79        3.09      0.24 o 
   2   1  10        6.10        6.55      0.38 o 
   3   1  10        9.18       11.44      0.46 o 
   4   1  10        0.06        0.30      0.16 o 
   5   1  10        2.02        1.92      0.25 o 
   6   1  10        2.47        3.12      0.41 o 
  -3   2  10        0.00        0.08      0.28 o 
  -2   2  10        0.24        0.13      0.26 o 
  -1   2  10        0.24        0.64      0.28 o 
   0   2  10        0.09        0.00      0.21 o 
   1   2  10        5.73        5.26      0.84 o 
   2   2  10        9.55        9.73      0.38 o 
   3   2  10        8.06        8.24      0.41 o 
   4   2  10        0.02        0.00      0.16 o 
   5   2  10        0.10        0.40      0.19 o 
   6   2  10        2.68        3.22      0.31 o 
  -2   3  10       21.81       23.45      1.04 o 
  -1   3  10       11.96       11.42      0.73 o 
   0   3  10        0.81        1.00      0.33 o 
   1   3  10        3.55        2.47      0.38 o 
   2   3  10        0.51        0.27      0.16 o 
   3   3  10        1.45        1.26      0.20 o 
   4   3  10        1.69        1.46      0.20 o 
   5   3  10        2.86        3.48      0.28 o 
   6   3  10        0.75        0.84      0.35 o 
  -1   4  10        5.69        5.05      0.52 o 
   0   4  10        0.10        0.02      0.27 o 
   1   4  10        0.02        0.14      0.26 o 
   2   4  10        1.33        1.21      0.33 o 
   3   4  10        2.02        1.83      0.35 o 
   4   4  10        1.37        0.78      0.27 o 
   5   4  10        4.96        5.37      0.44 o 
   6   4  10        0.02        0.14      0.24 o 
   0   5  10        1.11        0.57      0.34 o 
   1   5  10       17.83       16.06      0.84 o 
   2   5  10       12.97       12.77      0.79 o 
   3   5  10        0.38        0.20      0.31 o 
   4   5  10        1.14        0.90      0.35 o 
   5   5  10        1.62        1.98      0.34 o 
   2   6  10        0.52        0.73      0.33 o 
   3   6  10        0.03        0.09      0.28 o 
  -1  -3  11        0.42        1.26      0.39 o 
   0  -3  11        0.55        0.30      0.19 o 
   1  -3  11        0.48        0.09      0.17 o 
   2  -3  11        0.87        0.73      0.28 o 
   3  -3  11        0.12        0.13      0.22 o 
  -1  -2  11        4.20        4.30      0.54 o 
   0  -2  11        0.68        0.18      0.27 o 
   1  -2  11        0.82        0.97      0.22 o 
   2  -2  11        0.50        0.51      0.29 o 
   3  -2  11        0.15        0.37      0.26 o 
   4  -2  11        0.31        0.52      0.27 o 
  -1  -1  11       31.59       34.54      1.28 o 
   0  -1  11        3.48        2.63      0.30 o 
   1  -1  11        0.76        0.45      0.27 o 
   2  -1  11        0.41        0.37      0.19 o 
   3  -1  11        0.09        0.11      0.17 o 
   4  -1  11        2.93        2.13      0.39 o 
  -1   0  11       18.05       20.50      0.95 o 
   0   0  11        4.96        5.14      0.54 o 
   1   0  11        5.48        4.73      0.42 o 
   2   0  11        0.82        0.59      0.20 o 
   3   0  11        1.22        1.22      0.23 o 
   4   0  11        8.54        8.06      1.08 o 
  -1   1  11        0.47        0.38      0.31 o 
   0   1  11        0.53        0.27      0.28 o 
   1   1  11       11.33       11.41      0.51 o 
   2   1  11       13.12       14.02      0.55 o 
   3   1  11        2.98        4.58      0.35 o 
   4   1  11        1.93        2.23      0.29 o 
   5   1  11        3.93        5.14      0.39 o 
  -1   2  11        1.28        0.90      0.35 o 
   0   2  11        2.02        1.91      0.39 o 
   1   2  11        0.35        0.14      0.29 o 
   2   2  11       17.10       17.89      0.88 o 
   3   2  11        2.61        2.05      0.31 o 
   4   2  11        0.22        0.25      0.20 o 
   0   3  11        0.05        0.47      0.29 o 
   1   3  11        0.22        0.00      0.27 o 
   2   3  11        6.62       10.24      0.55 o 
   3   3  11        0.53        0.00      0.17 o 
   4   3  11        0.00        0.07      0.17 o 
   2   4  11        0.20        0.66      0.34 o 
                                                 
